# Supplementary material for: GWAS in people of Middle Eastern descent reveals a locus protective of kidney function—a cross-sectional study
Source: BMC Med. 2022 Mar 1;20:76. doi: 10.1186/s12916-022-02267-7 (PMC8886846; doi:10.1186/s12916-022-02267-7)
Supplement: Supplementary file 2 — Additional file 2: Table S1. Demographic and clinical characteristics of the MEDIM participants. Table S2. Top 20 hit SNPs in GWAS catalog found in MEDIM GWAS. Table S3. Characterization of the functional basis of rs13037490 (CST9) assessing CAUSALdb Index (http://www.mulinlab.org) to identify a 95% credible causal set. [file 12916_2022_2267_MOESM2_ESM.zip]

Archive with 2 entries (2 files):
- Additional File 2_Dec_20thR1.docx
- Additional file 2_Table S3R1.xlsx
