# Supplementary material for: GWAS in people of Middle Eastern descent reveals a locus protective of kidney function—a cross-sectional study
Source: BMC Med. 2022 Mar 1;20:76. doi: 10.1186/s12916-022-02267-7 (PMC8886846; doi:10.1186/s12916-022-02267-7)
Supplement: Supplementary file 2 — Additional file 2: Table S1. Demographic and clinical characteristics of the MEDIM participants. Table S2. Top 20 hit SNPs in GWAS catalog found in MEDIM GWAS. Table S3. Characterization of the functional basis of rs13037490 (CST9) assessing CAUSALdb Index (http://www.mulinlab.org) to identify a 95% credible causal set. [file 12916_2022_2267_MOESM2_ESM.zip › Additional file 2_Table S3R1.xlsx]

## Sheet: Sheet 1
CHR	POS	rsID	MAF	EA	NA	BETA	SE	PVAL	PAINTOR	CAVIARBF	FINEMAP	Rank_Product
20	23586941	rs13043610	0.229	A	G	0.069	0.002	5e-198	0.2309	0.2309	0.2308	2.5
20	23588127	rs13043266	0.23	T	C	0.069	0.002	1.4e-198	0.2309	0.2309	0.2308	2.5
20	23594112	rs4815224	0.229	C	G	0.069	0.002	1.5e-197	0.2309	0.2309	0.2308	2.5
20	23602307	rs6048946	0.23	T	G	0.069	0.002	8.8e-198	0.2309	0.2309	0.2308	2.5
20	23619617	rs3827143	0.225	G	A	0.072	0.002	6.3e-206	0.03825	0.03813	0.03832	5.5
20	23622550	rs2424582	0.219	A	G	-0.072	0.002	1.8e-205	0.03825	0.03813	0.03832	5.5
20	23578206	rs6048923	0.232	T	C	0.068	0.002	1.5e-192	2.604e-07	2.527e-07	2.628e-07	13
20	23583725	rs13037490	0.232	C	T	0.068	0.002	9.3e-196	2.604e-07	2.527e-07	2.628e-07	13
20	23585988	rs6048928	0.229	C	T	0.068	0.002	9.3e-198	2.604e-07	2.527e-07	2.628e-07	13
20	23590703	rs8116859	0.237	T	A	0.068	0.002	3.2e-197	2.604e-07	2.527e-07	2.628e-07	13
20	23592492	rs6048930	0.237	C	T	0.068	0.002	5.2e-196	2.604e-07	2.527e-07	2.628e-07	13
20	23592714	rs17751897	0.237	C	T	0.068	0.002	7e-196	2.604e-07	2.527e-07	2.628e-07	13
20	23603382	rs7265178	0.236	G	C	0.068	0.002	3.4e-196	2.604e-07	2.527e-07	2.628e-07	13
20	23604414	rs6036474	0.236	A	G	0.068	0.002	7.4e-196	2.604e-07	2.527e-07	2.628e-07	13
20	23605002	rs8121283	0.237	C	G	0.068	0.002	7.4e-196	2.604e-07	2.527e-07	2.628e-07	13
20	23605833	rs1011226	0.237	C	A	0.068	0.002	9.8e-195	2.604e-07	2.527e-07	2.628e-07	13
20	23606845	rs12625716	0.236	A	G	0.068	0.002	6.5e-196	2.604e-07	2.527e-07	2.628e-07	13
20	23607231	rs6114201	0.237	A	T	0.068	0.002	4.2e-196	2.604e-07	2.527e-07	2.628e-07	13
20	23607257	rs6048952	0.237	G	A	0.068	0.002	2.3e-196	2.604e-07	2.527e-07	2.628e-07	13
20	23611359	rs6036478	0.233	A	C	0.071	0.002	3.1e-192	7.991e-08	7.728e-08	8.065e-08	20
20	23578674	rs3004139	0.241	T	C	-0.067	0.002	8.3e-193	3.588e-13	3.34e-13	3.614e-13	23
20	23580987	rs6048926	0.24	A	C	0.067	0.002	3.7e-194	3.588e-13	3.34e-13	3.614e-13	23
20	23582876	rs3004145	0.24	G	C	-0.067	0.002	4.8e-195	3.588e-13	3.34e-13	3.614e-13	23
20	23588003	rs6036465	0.239	T	G	0.067	0.002	1e-195	3.588e-13	3.34e-13	3.614e-13	23
20	23588855	rs6048929	0.238	C	T	0.067	0.002	5.3e-196	3.588e-13	3.34e-13	3.614e-13	23
20	23608421	rs1010117	0.233	C	G	0.07	0.002	7.3e-200	2.004e-13	1.862e-13	2.018e-13	27.5
20	23609301	rs6048956	0.233	T	C	0.07	0.002	1.8e-200	2.004e-13	1.862e-13	2.018e-13	27.5
20	23610262	rs13038305	0.233	T	C	0.07	0.002	8e-201	2.004e-13	1.862e-13	2.018e-13	27.5
20	23612737	rs911119	0.233	T	C	-0.07	0.002	2.1e-202	2.004e-13	1.862e-13	2.018e-13	27.5
20	23569186	rs2405392	0.244	T	C	0.066	0.002	4.7e-190	6.037e-19	5.337e-19	6.009e-19	36.5
20	23569400	rs4346460	0.244	T	C	0.066	0.002	4.6e-190	6.037e-19	5.337e-19	6.009e-19	36.5
20	23569689	rs12710327	0.245	T	C	0.066	0.002	5.6e-190	6.037e-19	5.337e-19	6.009e-19	36.5
20	23576754	rs6036461	0.24	C	G	0.066	0.002	1.3e-190	6.037e-19	5.337e-19	6.009e-19	36.5
20	23576844	rs6048920	0.24	C	T	0.066	0.002	6.6e-190	6.037e-19	5.337e-19	6.009e-19	36.5
20	23576964	rs4815222	0.24	A	G	0.066	0.002	3.1e-190	6.037e-19	5.337e-19	6.009e-19	36.5
20	23577112	rs4815223	0.24	A	C	0.066	0.002	1.8e-191	6.037e-19	5.337e-19	6.009e-19	36.5
20	23578940	rs6036463	0.24	A	T	0.066	0.002	7.9e-193	6.037e-19	5.337e-19	6.009e-19	36.5
20	23578996	rs6048924	0.24	A	G	0.066	0.002	8e-193	6.037e-19	5.337e-19	6.009e-19	36.5
20	23579526	rs2208289	0.24	G	A	-0.066	0.002	8.7e-193	6.037e-19	5.337e-19	6.009e-19	36.5
20	23595637	rs6048933	0.228	G	T	0.069	0.002	2.8e-197	6.037e-19	5.337e-19	6.009e-19	36.5
20	23601708	rs8121147	0.23	C	T	0.069	0.002	6.1e-192	6.037e-19	5.337e-19	6.009e-19	36.5
20	23601813	rs8114619	0.23	T	G	0.069	0.002	3.3e-192	6.037e-19	5.337e-19	6.009e-19	36.5
20	23602228	rs6048945	0.23	T	C	0.069	0.002	7.7e-198	6.037e-19	5.337e-19	6.009e-19	36.5
20	23578189	rs1158167	0.24	A	G	-0.067	0.002	6.8e-182	9.48e-30	7.393e-30	8.98e-30	44.5
20	23583392	rs3810575	0.24	A	G	0.067	0.002	8.3e-175	9.48e-30	7.393e-30	8.98e-30	44.5
20	23610841	rs6515375	0.233	A	G	0.071	0.003	1.4e-191	1.403e-38	9.6e-39	1.243e-38	46
20	23625547	rs2145231	0.178	A	G	0.071	0.003	4e-170	2.297e-51	1.243e-51	1.772e-51	47
20	23627924	rs6114214	0.178	T	A	0.073	0.003	2.2e-168	1.864e-54	9.46e-55	1.38e-54	48.5
20	23633755	rs13039144	0.179	G	A	0.073	0.003	6e-162	1.864e-54	9.46e-55	1.38e-54	48.5
20	23629222	rs13037020	0.175	C	T	0.072	0.003	1.3e-162	1.233e-58	5.707e-59	8.602e-59	50
20	23636980	rs2424590	0.15	T	C	-0.063	0.003	9.2e-129	1.177e-93	2.004e-94	4.047e-94	51.5
20	23637093	rs2424591	0.152	T	G	-0.063	0.003	1.4e-127	1.177e-93	2.004e-94	4.047e-94	51.5
20	23642458	rs3004153	0.203	A	G	0.051	0.002	1.6e-103	9.644e-105	1.1e-105	2.457e-105	54
20	23642839	rs2983608	0.203	C	T	0.051	0.002	9.6e-104	9.644e-105	1.1e-105	2.457e-105	54
20	23643605	rs3004154	0.203	A	G	0.051	0.002	1.3e-102	9.644e-105	1.1e-105	2.457e-105	54
20	23647482	rs1884861	0.204	C	G	-0.05	0.002	3.1e-102	9.386e-109	9.169e-110	2.127e-109	56.5
20	23648032	rs2424598	0.204	A	G	-0.05	0.002	1.1e-101	9.386e-109	9.169e-110	2.127e-109	56.5
20	23672147	rs2226058	0.124	A	G	0.067	0.003	1.9e-100	6.082e-116	4.44e-117	1.104e-116	58
20	23579283	rs2093145	0.372	C	T	-0.036	0.002	9e-83	5.245e-124	2.706e-125	7.287e-125	60.5
20	23608980	rs2424574	0.366	T	C	-0.038	0.002	1.1e-85	5.245e-124	2.706e-125	7.287e-125	60.5
20	23610881	rs2424576	0.364	T	C	-0.038	0.002	3.8e-86	5.245e-124	2.706e-125	7.287e-125	60.5
20	23613750	rs2424577	0.364	A	G	-0.038	0.002	6.3e-85	5.245e-124	2.706e-125	7.287e-125	60.5
20	23584116	rs726217	0.372	A	G	-0.037	0.002	1.7e-83	2.261e-128	9.581e-130	2.697e-129	64.5
20	23586360	rs2983640	0.37	A	G	-0.037	0.002	1.2e-84	2.261e-128	9.581e-130	2.697e-129	64.5
20	23592966	rs2983644	0.369	A	C	-0.037	0.002	1.2e-83	2.261e-128	9.581e-130	2.697e-129	64.5
20	23607874	rs2104006	0.366	G	T	-0.037	0.002	3.3e-83	2.261e-128	9.581e-130	2.697e-129	64.5
20	23582023	rs2983636	0.372	A	G	-0.036	0.002	3e-83	1.274e-132	4.431e-134	1.304e-133	67
20	23625746	rs911122	0.381	A	G	-0.035	0.002	4.4e-76	9.392e-137	2.678e-138	8.232e-138	68.5
20	23633617	rs2180663	0.382	C	G	-0.035	0.002	9.5e-72	9.392e-137	2.678e-138	8.232e-138	68.5
20	23740147	rs4611705	0.143	G	A	0.061	0.004	1.1e-66	9.999e-148	1.639e-149	5.679e-149	70
20	23673915	rs6048998	0.343	A	G	0.032	0.002	5.3e-46	1.338e-163	9.159e-166	3.818e-165	71
20	23670480	rs3761285	0.233	T	C	0.039	0.003	6e-47	3.245e-164	2.143e-166	9.002e-166	72
20	23677829	rs6049003	0.348	C	T	0.031	0.002	1.8e-44	2.463e-166	1.438e-168	6.197e-168	73
20	23636830	rs8123349	0.145	G	A	-0.042	0.003	2.4e-44	7.159e-167	4.05e-169	1.757e-168	74.5
20	23642427	rs16985615	0.139	C	T	-0.042	0.003	4.1e-46	7.159e-167	4.05e-169	1.757e-168	74.5
20	23645826	rs8117359	0.142	G	C	-0.04	0.003	1.4e-41	1.062e-170	4.784e-173	2.175e-172	76
20	23638021	rs2424592	0.466	T	G	-0.025	0.002	3.9e-35	3.18e-175	1.088e-177	5.239e-177	77
20	23645518	rs2424596	0.482	A	T	-0.026	0.002	1.6e-34	7.587e-176	2.499e-178	1.212e-177	78
20	23517989	rs4815205	0.099	C	A	0.041	0.003	2.1e-34	1.682e-177	4.999e-180	2.477e-179	79
20	23488080	rs11907623	0.113	T	G	0.039	0.003	9.6e-32	1.044e-178	2.876e-181	1.447e-180	80
20	23487731	rs11907129	0.104	C	A	0.04	0.003	2e-32	5.67e-179	1.536e-181	7.76e-181	81
20	23676624	rs7271100	0.123	A	G	-0.034	0.003	3.1e-30	4.57e-181	1.085e-183	5.631e-183	82.5
20	23680056	rs6515382	0.125	A	G	-0.034	0.003	5.6e-30	4.57e-181	1.085e-183	5.631e-183	82.5
20	23681073	rs7270028	0.125	A	C	-0.033	0.003	2.5e-29	1.246e-182	2.678e-185	1.419e-184	85
20	23682133	rs8123755	0.128	G	A	-0.033	0.003	1.6e-29	1.246e-182	2.678e-185	1.419e-184	85
20	23690467	rs7263473	0.128	A	G	-0.033	0.003	2.4e-28	1.246e-182	2.678e-185	1.419e-184	85
20	23673897	rs7264999	0.123	A	G	-0.034	0.003	5.6e-29	8.847e-183	1.883e-185	9.992e-185	89
20	23709627	rs13041159	0.128	C	A	-0.034	0.003	2.2e-28	8.847e-183	1.883e-185	9.992e-185	89
20	23726888	rs8114437	0.128	T	C	-0.034	0.003	1e-27	8.847e-183	1.883e-185	9.992e-185	89
20	23727291	rs8115868	0.13	G	A	-0.034	0.003	1.1e-27	8.847e-183	1.883e-185	9.992e-185	89
20	23727735	rs4331584	0.128	A	G	-0.034	0.003	3.5e-27	8.847e-183	1.883e-185	9.992e-185	89
20	23727039	rs8115789	0.128	T	C	-0.033	0.003	3.7e-27	3.033e-184	5.873e-187	3.178e-186	92
20	23726948	rs8121173	0.13	C	T	-0.034	0.003	1.5e-26	2.464e-184	4.744e-187	2.57e-186	93.5
20	23727241	rs8115901	0.13	T	C	-0.034	0.003	6e-28	2.464e-184	4.744e-187	2.57e-186	93.5
20	23678890	rs947010	0.454	A	G	0.019	0.002	2.8e-23	1.21e-184	2.283e-187	1.242e-186	95
20	23746203	rs6138058	0.413	G	A	0.022	0.002	2.4e-23	5.394e-185	9.95e-188	5.438e-187	96
20	23474808	rs2224219	0.118	T	G	0.033	0.003	1.2e-25	1.04e-185	1.831e-188	1.01e-187	97.5
20	23476389	rs2273378	0.118	G	A	0.033	0.003	3.5e-26	1.04e-185	1.831e-188	1.01e-187	97.5
20	23685804	rs6114230	0.454	A	G	0.019	0.002	1.3e-22	4.821e-187	7.779e-190	4.369e-189	101
20	23690021	rs7263120	0.123	T	C	-0.032	0.003	3.2e-25	4.821e-187	7.779e-190	4.369e-189	101
20	23692725	rs6114234	0.401	G	A	0.019	0.002	4.5e-23	4.821e-187	7.779e-190	4.369e-189	101
20	23692973	rs6114235	0.407	A	T	0.019	0.002	7.2e-23	4.821e-187	7.779e-190	4.369e-189	101
20	23695459	rs6076119	0.401	A	G	0.019	0.002	4.5e-22	4.821e-187	7.779e-190	4.369e-189	101
20	23694711	rs11907773	0.188	T	G	-0.026	0.003	5e-23	1.43e-188	2.087e-191	1.197e-190	106
20	23694762	rs11907747	0.188	T	C	-0.026	0.003	4e-23	1.43e-188	2.087e-191	1.197e-190	106
20	23699253	rs13044242	0.189	C	G	-0.026	0.003	5.3e-22	1.43e-188	2.087e-191	1.197e-190	106
20	23699433	rs4378870	0.2	G	A	-0.026	0.003	4.9e-22	1.43e-188	2.087e-191	1.197e-190	106
20	23700824	rs7266357	0.184	G	T	-0.026	0.003	4e-22	1.43e-188	2.087e-191	1.197e-190	106
20	23805520	rs6114319	0.206	G	C	0.022	0.002	1.3e-20	7.865e-189	1.128e-191	6.49e-191	109
20	23692919	rs6049010	0.455	T	C	0.018	0.002	1e-21	3.385e-189	4.738e-192	2.739e-191	113.5
20	23699223	rs6114237	0.408	A	C	0.018	0.002	6.7e-22	3.385e-189	4.738e-192	2.739e-191	113.5
20	23702171	rs6036492	0.436	A	C	0.018	0.002	3.6e-22	3.385e-189	4.738e-192	2.739e-191	113.5
20	23709545	rs4328700	0.408	G	A	0.018	0.002	4.7e-21	3.385e-189	4.738e-192	2.739e-191	113.5
20	23726957	rs6049062	0.463	T	C	0.018	0.002	6.3e-20	3.385e-189	4.738e-192	2.739e-191	113.5
20	23727145	rs6049064	0.408	T	C	0.018	0.002	4e-21	3.385e-189	4.738e-192	2.739e-191	113.5
20	23727254	rs6049065	0.407	T	C	0.018	0.002	1.2e-20	3.385e-189	4.738e-192	2.739e-191	113.5
20	23730479	rs7273134	0.407	C	G	0.018	0.002	4.7e-21	3.385e-189	4.738e-192	2.739e-191	113.5
20	23704288	rs6132653	0.469	A	C	0.017	0.002	3.7e-19	2.59e-189	3.598e-192	2.083e-191	119.5
20	23704388	rs6138046	0.462	C	G	0.017	0.002	4.4e-20	2.59e-189	3.598e-192	2.083e-191	119.5
20	23722020	rs6138054	0.462	A	G	0.017	0.002	2.4e-19	2.59e-189	3.598e-192	2.083e-191	119.5
20	23722319	rs6049048	0.462	C	T	0.017	0.002	2.3e-19	2.59e-189	3.598e-192	2.083e-191	119.5
20	23719928	rs8124057	0.184	G	C	-0.026	0.003	6.7e-22	6.146e-190	8.191e-193	4.783e-192	122
20	23666934	rs6048991	0.177	T	C	-0.025	0.003	1.1e-21	4.847e-190	6.416e-193	3.752e-192	125
20	23667657	rs6048993	0.176	G	A	-0.025	0.003	2.6e-21	4.847e-190	6.416e-193	3.752e-192	125
20	23669305	rs10854252	0.178	G	C	-0.025	0.003	3.5e-21	4.847e-190	6.416e-193	3.752e-192	125
20	23671740	rs3761286	0.177	A	G	-0.025	0.003	4.3e-21	4.847e-190	6.416e-193	3.752e-192	125
20	23722593	rs8119679	0.186	G	A	-0.025	0.003	2.2e-21	4.847e-190	6.416e-193	3.752e-192	125
20	23649463	rs2424599	0.23	C	T	-0.023	0.003	1.9e-21	2.855e-190	3.722e-193	2.183e-192	128
20	23749636	rs4375938	0.216	A	G	0.021	0.002	4e-19	1.541e-190	1.973e-193	1.161e-192	133.5
20	23750897	rs12329441	0.216	A	C	0.021	0.002	7.2e-20	1.541e-190	1.973e-193	1.161e-192	133.5
20	23751715	rs6114273	0.216	A	G	0.021	0.002	2e-19	1.541e-190	1.973e-193	1.161e-192	133.5
20	23753925	rs6114275	0.204	A	G	0.021	0.002	1.1e-19	1.541e-190	1.973e-193	1.161e-192	133.5
20	23777924	rs6106719	0.204	T	A	0.021	0.002	1e-19	1.541e-190	1.973e-193	1.161e-192	133.5
20	23790008	rs6114303	0.203	G	T	0.021	0.002	1.5e-19	1.541e-190	1.973e-193	1.161e-192	133.5
20	23792498	rs6114308	0.203	G	C	0.021	0.002	3.2e-20	1.541e-190	1.973e-193	1.161e-192	133.5
20	23796154	rs6106724	0.203	T	G	0.021	0.002	4.7e-20	1.541e-190	1.973e-193	1.161e-192	133.5
20	23802073	rs6114315	0.203	T	G	0.021	0.002	6.5e-18	1.541e-190	1.973e-193	1.161e-192	133.5
20	23803966	rs6114318	0.203	A	G	0.021	0.002	6.7e-20	1.541e-190	1.973e-193	1.161e-192	133.5
20	23651589	rs10485647	0.286	A	G	0.02	0.002	1.5e-19	1.087e-190	1.378e-193	8.131e-193	139.5
20	23772707	rs6138086	0.249	T	C	0.02	0.002	9.2e-19	1.087e-190	1.378e-193	8.131e-193	139.5
20	23707717	rs6138047	0.456	T	G	0.017	0.002	4.4e-20	3.107e-191	3.797e-194	2.257e-193	141.5
20	23714820	rs4303784	0.462	C	T	0.017	0.002	7.1e-19	3.107e-191	3.797e-194	2.257e-193	141.5
20	23756139	rs6138072	0.249	A	G	0.018	0.002	1.8e-17	1.284e-192	1.429e-195	8.658e-195	145
20	23765718	rs4426590	0.251	G	T	0.018	0.002	3.6e-17	1.284e-192	1.429e-195	8.658e-195	145
20	23777130	rs6114296	0.249	A	G	0.018	0.002	2e-17	1.284e-192	1.429e-195	8.658e-195	145
20	23790789	rs6114304	0.249	C	T	0.018	0.002	4e-17	1.284e-192	1.429e-195	8.658e-195	145
20	23799997	rs6106725	0.248	C	T	0.018	0.002	3.4e-17	1.284e-192	1.429e-195	8.658e-195	145
20	23524229	rs3004126	0.271	A	C	-0.022	0.003	1.7e-18	5.19e-193	5.627e-196	3.427e-195	148
20	23487503	rs3004118	0.478	T	C	-0.015	0.002	1.7e-16	1.831e-193	1.926e-196	1.18e-195	150
20	23489197	rs2983303	0.48	C	T	-0.015	0.002	1.2e-16	1.831e-193	1.926e-196	1.18e-195	150
20	23490123	rs238668	0.488	G	A	-0.015	0.002	1e-16	1.831e-193	1.926e-196	1.18e-195	150
20	23800338	rs6114312	0.203	T	G	0.019	0.002	1.4e-15	1.023e-193	1.058e-196	6.506e-196	152
20	23731426	rs13045477	0.246	T	C	-0.018	0.002	1.3e-15	5.457e-194	5.537e-197	3.418e-196	153
20	23488418	rs2983302	0.489	C	T	-0.015	0.002	1.9e-15	5.85e-195	5.557e-198	3.476e-197	154.5
20	23753552	rs6049097	0.386	T	C	0.015	0.002	1.1e-14	5.85e-195	5.557e-198	3.476e-197	154.5
20	23489678	rs3004119	0.45	T	C	-0.014	0.002	1.1e-14	2.41e-195	2.23e-198	1.402e-197	156
20	23785807	rs6083269	0.404	G	A	0.015	0.002	3.2e-14	3.092e-196	2.691e-199	1.714e-198	157
20	23295246	rs2995717	0.297	T	C	0.014	0.002	2.4e-11	9.266e-198	7.26e-201	4.723e-200	158
20	23377815	rs17750862	0.054	A	G	0.033	0.005	5.6e-12	4.004e-198	3.059e-201	2e-200	159
20	23302368	rs6137892	0.244	T	C	0.015	0.002	7.5e-11	2.748e-198	2.075e-201	1.36e-200	160
20	23581234	rs6048927	0.132	G	A	-0.017	0.003	4e-12	2.437e-198	1.834e-201	1.203e-200	164
20	23583023	rs6036464	0.132	T	C	-0.017	0.003	4.1e-12	2.437e-198	1.834e-201	1.203e-200	164
20	23586184	rs2983639	0.133	C	T	0.017	0.003	8.9e-12	2.437e-198	1.834e-201	1.203e-200	164
20	23586977	rs2983641	0.133	C	T	0.017	0.003	9.4e-12	2.437e-198	1.834e-201	1.203e-200	164
20	23591463	rs6106689	0.132	A	G	-0.017	0.003	1.1e-11	2.437e-198	1.834e-201	1.203e-200	164
20	23592543	rs10485646	0.132	T	C	-0.017	0.003	7.5e-12	2.437e-198	1.834e-201	1.203e-200	164
20	23595741	rs6106691	0.132	A	G	-0.017	0.003	1.9e-11	2.437e-198	1.834e-201	1.203e-200	164
20	23296209	rs6048704	0.249	T	C	0.014	0.002	1.1e-10	1.022e-198	7.496e-202	4.943e-201	172
20	23298143	rs6048707	0.249	T	A	0.014	0.002	1.2e-10	1.022e-198	7.496e-202	4.943e-201	172
20	23300952	rs6048712	0.249	G	T	0.014	0.002	7.7e-11	1.022e-198	7.496e-202	4.943e-201	172
20	23301716	rs6106636	0.249	G	A	0.014	0.002	1.2e-10	1.022e-198	7.496e-202	4.943e-201	172
20	23301972	rs6106638	0.249	T	G	0.014	0.002	1.2e-10	1.022e-198	7.496e-202	4.943e-201	172
20	23302663	rs6137893	0.249	G	A	0.014	0.002	3.1e-10	1.022e-198	7.496e-202	4.943e-201	172
20	23303023	rs6048714	0.249	T	G	0.014	0.002	8.6e-11	1.022e-198	7.496e-202	4.943e-201	172
20	23304176	rs2405229	0.249	T	C	0.014	0.002	6.5e-11	1.022e-198	7.496e-202	4.943e-201	172
20	23305244	rs6036377	0.251	C	G	0.014	0.002	5.1e-11	1.022e-198	7.496e-202	4.943e-201	172
20	23297320	rs2995722	0.297	G	A	0.013	0.002	4.1e-11	3.536e-199	2.511e-202	1.666e-201	178
20	23297651	rs3004174	0.298	G	T	0.013	0.002	3.7e-11	3.536e-199	2.511e-202	1.666e-201	178
20	23298296	rs2995724	0.297	C	T	0.013	0.002	3.7e-11	3.536e-199	2.511e-202	1.666e-201	178
20	23644387	rs2424595	0.223	A	G	-0.016	0.003	2.4e-11	1.895e-199	1.32e-202	8.793e-202	181.5
20	23813618	rs8184710	0.17	A	G	0.016	0.003	1.2e-10	1.895e-199	1.32e-202	8.793e-202	181.5
20	23814236	rs6138131	0.17	A	C	0.016	0.003	1.2e-10	1.895e-199	1.32e-202	8.793e-202	181.5
20	23815786	rs6138132	0.169	A	G	0.016	0.003	9e-11	1.895e-199	1.32e-202	8.793e-202	181.5
20	23750934	rs13043744	0.094	G	A	-0.021	0.003	4.7e-10	1.513e-199	1.047e-202	6.986e-202	184
20	23638306	rs13036932	0.119	T	C	0.024	0.004	7.5e-10	4.248e-200	2.828e-203	1.901e-202	185
20	23746867	rs6138060	0.196	G	C	-0.02	0.003	1.7e-09	2.448e-200	1.603e-203	1.081e-202	186.5
20	23750404	rs13043045	0.094	T	C	-0.02	0.003	6.7e-10	2.448e-200	1.603e-203	1.081e-202	186.5
20	23299011	rs2995727	0.329	T	A	0.012	0.002	3.1e-09	1.719e-200	1.113e-203	7.528e-203	193.5
20	23304207	rs2405230	0.328	G	A	0.012	0.002	1.3e-08	1.719e-200	1.113e-203	7.528e-203	193.5
20	23305768	rs3004096	0.326	G	T	0.012	0.002	7.7e-09	1.719e-200	1.113e-203	7.528e-203	193.5
20	23593829	rs3004148	0.132	T	C	0.015	0.003	5.2e-09	1.719e-200	1.113e-203	7.528e-203	193.5
20	23827431	rs6138139	0.165	G	A	0.015	0.003	3.2e-10	1.719e-200	1.113e-203	7.528e-203	193.5
20	23832595	rs11698834	0.165	C	T	0.015	0.003	2.3e-10	1.719e-200	1.113e-203	7.528e-203	193.5
20	23847009	rs6138150	0.168	C	T	0.015	0.003	5.1e-10	1.719e-200	1.113e-203	7.528e-203	193.5
20	23847165	rs6049191	0.174	T	G	0.015	0.003	5.6e-10	1.719e-200	1.113e-203	7.528e-203	193.5
20	23847180	rs6138151	0.167	T	C	0.015	0.003	1.2e-09	1.719e-200	1.113e-203	7.528e-203	193.5
20	23848349	rs6049196	0.174	C	T	0.015	0.003	1.1e-09	1.719e-200	1.113e-203	7.528e-203	193.5
20	23850053	rs6036561	0.184	G	A	0.015	0.003	1.3e-09	1.719e-200	1.113e-203	7.528e-203	193.5
20	23850130	rs6138152	0.173	G	A	0.015	0.003	1.9e-09	1.719e-200	1.113e-203	7.528e-203	193.5
20	23953105	rs2984254	0.069	T	C	0.025	0.004	4.7e-09	1.305e-200	8.383e-204	5.678e-203	200
20	23642389	rs13040731	0.131	C	T	0.022	0.004	7.3e-10	1.258e-200	8.069e-204	5.466e-203	201
20	23746806	rs4378871	0.348	G	A	0.013	0.002	4.9e-09	1.018e-200	6.489e-204	4.402e-203	202
20	23930543	rs2983539	0.069	A	C	0.023	0.004	3.1e-09	9.526e-201	6.059e-204	4.112e-203	203
20	23950855	rs3004166	0.071	T	G	0.024	0.004	7.9e-09	7.427e-201	4.688e-204	3.186e-203	204
20	23296320	rs2995719	0.326	C	T	0.011	0.002	2.4e-08	5.173e-201	3.23e-204	2.2e-203	205.5
20	23296874	rs2995720	0.329	A	G	0.011	0.002	2e-08	5.173e-201	3.23e-204	2.2e-203	205.5
20	23925708	rs3004163	0.069	A	G	0.023	0.004	4.3e-09	4.15e-201	2.574e-204	1.755e-203	207
20	23740161	rs4419289	0.303	A	G	0.012	0.002	3.2e-08	3.404e-201	2.098e-204	1.433e-203	208.5
20	23811186	rs8182947	0.167	C	T	0.016	0.003	2.6e-09	3.404e-201	2.098e-204	1.433e-203	208.5
20	23734417	rs4286336	0.235	A	G	0.013	0.002	4.4e-08	2.419e-201	1.476e-204	1.01e-203	210
20	23938195	rs2984256	0.069	G	C	0.022	0.004	2e-08	2.276e-201	1.386e-204	9.489e-204	211.5
20	23941085	rs2984264	0.069	G	A	0.022	0.004	1.2e-08	2.276e-201	1.386e-204	9.489e-204	211.5
20	23953421	rs3004167	0.069	G	A	0.023	0.004	9.1e-09	1.92e-201	1.163e-204	7.97e-204	213
20	23850162	rs6138153	0.165	C	T	0.014	0.003	6.8e-09	1.821e-201	1.101e-204	7.55e-204	214.5
20	23852131	rs6049197	0.184	C	T	0.014	0.003	9.2e-09	1.821e-201	1.101e-204	7.55e-204	214.5
20	23938370	rs2984258	0.069	C	T	0.021	0.004	6.4e-08	1.225e-201	7.317e-205	5.029e-204	216
20	23301280	rs2995728	0.327	C	A	0.011	0.002	9.5e-09	1.064e-201	6.331e-205	4.355e-204	220
20	23303844	rs3004092	0.328	C	T	0.011	0.002	1.6e-08	1.064e-201	6.331e-205	4.355e-204	220
20	23742077	rs6114261	0.368	C	T	0.011	0.002	2.5e-07	1.064e-201	6.331e-205	4.355e-204	220
20	23763450	rs6132660	0.258	G	A	0.011	0.002	1.8e-07	1.064e-201	6.331e-205	4.355e-204	220
20	23767335	rs6076129	0.265	G	C	0.011	0.002	2.2e-07	1.064e-201	6.331e-205	4.355e-204	220
20	23774560	rs6036534	0.266	G	A	0.011	0.002	2.2e-07	1.064e-201	6.331e-205	4.355e-204	220
20	23777114	rs6076130	0.265	T	C	0.011	0.002	2e-07	1.064e-201	6.331e-205	4.355e-204	220
20	23931825	rs4815250	0.108	G	A	-0.017	0.003	1e-07	9.769e-202	5.796e-205	3.989e-204	225.5
20	23933185	rs6049254	0.115	C	G	-0.017	0.003	6.3e-08	9.769e-202	5.796e-205	3.989e-204	225.5
20	23939277	rs4815252	0.112	C	T	-0.017	0.003	8.3e-08	9.769e-202	5.796e-205	3.989e-204	225.5
20	23940543	rs6049260	0.112	G	T	-0.017	0.003	8.1e-08	9.769e-202	5.796e-205	3.989e-204	225.5
20	23740111	rs4341999	0.227	T	A	0.014	0.003	3.4e-08	5.797e-202	3.384e-205	2.337e-204	228
20	23925058	rs6049246	0.106	C	T	-0.017	0.003	9.9e-08	3.991e-202	2.304e-205	1.594e-204	230
20	23927009	rs4239745	0.107	G	T	-0.017	0.003	2.1e-07	3.991e-202	2.304e-205	1.594e-204	230
20	23931474	rs4815249	0.114	A	G	-0.017	0.003	9e-08	3.991e-202	2.304e-205	1.594e-204	230
20	23955742	rs755031	0.105	T	C	-0.018	0.003	1.3e-07	3.632e-202	2.09e-205	1.447e-204	232
20	23732999	rs6114257	0.309	G	T	0.011	0.002	2.9e-07	2.73e-202	1.557e-205	1.08e-204	235
20	23733622	rs4340603	0.305	T	G	0.011	0.002	1.1e-07	2.73e-202	1.557e-205	1.08e-204	235
20	23744353	rs4368404	0.303	C	T	0.011	0.002	2.1e-07	2.73e-202	1.557e-205	1.08e-204	235
20	23776813	rs6083265	0.265	C	G	0.011	0.002	3e-07	2.73e-202	1.557e-205	1.08e-204	235
20	23779557	rs6049134	0.265	A	G	0.011	0.002	1e-07	2.73e-202	1.557e-205	1.08e-204	235
20	23732551	rs6114255	0.235	G	C	0.012	0.002	1.6e-07	2.458e-202	1.398e-205	9.705e-205	243
20	23733242	rs4491793	0.235	T	G	0.012	0.002	2.5e-07	2.458e-202	1.398e-205	9.705e-205	243
20	23734608	rs4470397	0.227	T	G	0.012	0.002	3.9e-07	2.458e-202	1.398e-205	9.705e-205	243
20	23736165	rs6049073	0.226	C	T	0.012	0.002	1.6e-07	2.458e-202	1.398e-205	9.705e-205	243
20	23741404	rs6076124	0.227	A	G	0.012	0.002	2e-07	2.458e-202	1.398e-205	9.705e-205	243
20	23744527	rs4414750	0.225	G	A	0.012	0.002	3.9e-07	2.458e-202	1.398e-205	9.705e-205	243
20	23745206	rs4645066	0.225	A	T	0.012	0.002	2.2e-07	2.458e-202	1.398e-205	9.705e-205	243
20	23746143	rs6049088	0.225	A	C	0.012	0.002	1.8e-07	2.458e-202	1.398e-205	9.705e-205	243
20	23752553	rs6076126	0.242	C	T	0.012	0.002	2.2e-07	2.458e-202	1.398e-205	9.705e-205	243
20	23807028	rs4407312	0.25	C	A	0.012	0.002	1.4e-07	2.458e-202	1.398e-205	9.705e-205	243
20	23808324	rs4504066	0.25	C	T	0.012	0.002	1.2e-07	2.458e-202	1.398e-205	9.705e-205	243
20	23931982	rs911074	0.108	G	A	-0.016	0.003	1.2e-07	1.855e-202	1.046e-205	7.272e-205	250.5
20	23932937	rs6049253	0.108	T	C	-0.016	0.003	1.6e-07	1.855e-202	1.046e-205	7.272e-205	250.5
20	23936702	rs6049256	0.115	T	C	-0.016	0.003	1.4e-07	1.855e-202	1.046e-205	7.272e-205	250.5
20	23937796	rs2208661	0.115	A	G	-0.016	0.003	1.4e-07	1.855e-202	1.046e-205	7.272e-205	250.5
20	23948593	rs6106762	0.106	A	G	-0.017	0.003	2.1e-07	1.767e-202	9.944e-206	6.917e-205	255
20	23951354	rs6076169	0.112	A	G	-0.017	0.003	1.6e-07	1.767e-202	9.944e-206	6.917e-205	255
20	23951741	rs6049272	0.106	A	G	-0.017	0.003	1.9e-07	1.767e-202	9.944e-206	6.917e-205	255
20	23952626	rs4815260	0.106	C	T	-0.017	0.003	1.5e-07	1.767e-202	9.944e-206	6.917e-205	255
20	23953591	rs2224548	0.105	A	G	-0.017	0.003	1.7e-07	1.767e-202	9.944e-206	6.917e-205	255
20	23656915	rs7261922	0.13	G	A	0.019	0.004	2.4e-07	1.628e-202	9.143e-206	6.363e-205	258
20	23743658	rs6138056	0.304	G	A	0.011	0.002	8.6e-07	8.394e-203	4.618e-206	3.227e-205	261
20	23753523	rs6049096	0.307	T	A	0.01	0.002	6.4e-07	8.394e-203	4.618e-206	3.227e-205	261
20	23933015	rs1998127	0.108	A	G	-0.016	0.003	1.6e-07	8.394e-203	4.618e-206	3.227e-205	261
20	23941868	rs6049262	0.106	G	A	-0.016	0.003	1.7e-07	8.394e-203	4.618e-206	3.227e-205	261
20	23955858	rs755033	0.106	A	G	-0.017	0.003	2.4e-07	8.394e-203	4.618e-206	3.227e-205	261
20	23373770	rs6048778	0.391	G	A	0.01	0.002	1.2e-06	6.598e-203	3.603e-206	2.522e-205	264
20	23783397	rs6049137	0.335	A	G	0.01	0.002	1.3e-06	4.107e-203	2.21e-206	1.551e-205	265
20	23809681	rs6132672	0.397	C	T	0.009	0.002	2.3e-06	2.581e-203	1.369e-206	9.639e-206	266
20	23763354	rs6138082	0.389	T	C	0.009	0.002	4.1e-06	1.911e-203	1.005e-206	7.086e-206	268
20	23774050	rs4438551	0.388	G	A	0.009	0.002	3.8e-06	1.911e-203	1.005e-206	7.086e-206	268
20	23775453	rs4319988	0.388	G	C	0.009	0.002	3.9e-06	1.911e-203	1.005e-206	7.086e-206	268
20	23759208	rs6049110	0.138	A	G	-0.014	0.003	1.6e-06	1.766e-203	9.257e-207	6.532e-206	270
20	23672530	rs6083221	0.107	G	A	-0.02	0.004	4e-06	1.646e-203	8.613e-207	6.081e-206	271
20	23772654	rs6049126	0.388	G	A	0.009	0.002	4.3e-06	1.508e-203	7.867e-207	5.557e-206	272
20	23952699	rs4815261	0.262	A	G	-0.012	0.003	2.8e-06	1.402e-203	7.301e-207	5.159e-206	273
20	23727917	rs4505598	0.109	C	T	0.018	0.004	5.1e-06	8.431e-204	4.32e-207	3.063e-206	274
20	23766277	rs8126263	0.138	T	C	-0.013	0.003	4.1e-06	7.822e-204	3.999e-207	2.836e-206	276
20	23787208	rs7267232	0.138	G	C	-0.013	0.003	3.8e-06	7.822e-204	3.999e-207	2.836e-206	276
20	23787991	rs7509167	0.138	T	C	-0.013	0.003	3.7e-06	7.822e-204	3.999e-207	2.836e-206	276
20	23765191	rs6049120	0.388	C	T	0.008	0.002	1.6e-05	5.996e-204	3.04e-207	2.16e-206	278.5
20	23775488	rs4549173	0.389	A	C	0.008	0.002	1.6e-05	5.996e-204	3.04e-207	2.16e-206	278.5
20	24478145	rs7262203	0.099	C	T	0.019	0.004	9.8e-06	5.934e-204	3.008e-207	2.137e-206	280
20	23355423	rs8615	0.298	T	C	0.01	0.002	2.2e-05	4.698e-204	2.364e-207	1.682e-206	281
20	23803647	rs7264112	0.138	G	C	-0.013	0.003	5.5e-06	4.135e-204	2.073e-207	1.476e-206	282
20	23857982	rs2071445	0.336	G	A	0.008	0.002	4.7e-05	3.089e-204	1.534e-207	1.095e-206	283
20	23859753	rs2071443	0.345	T	C	0.008	0.002	5e-05	2.489e-204	1.228e-207	8.774e-207	284
20	23677517	rs6083225	0.112	T	A	-0.015	0.004	4.7e-05	2.084e-204	1.023e-207	7.313e-207	285
20	23456538	rs1028523	0.149	G	A	0.011	0.003	4.7e-05	1.441e-204	6.988e-208	5.009e-207	286.5
20	23809356	rs3923105	0.185	C	G	-0.011	0.003	3.6e-05	1.441e-204	6.988e-208	5.009e-207	286.5
20	23903973	rs2995100	0.1	A	G	0.013	0.003	6.4e-05	1.376e-204	6.667e-208	4.781e-207	289
20	23911109	rs3004159	0.1	C	A	0.013	0.003	5.5e-05	1.376e-204	6.667e-208	4.781e-207	289
20	23920194	rs2995684	0.1	C	A	0.013	0.003	4.7e-05	1.376e-204	6.667e-208	4.781e-207	289
20	23670805	rs6048996	0.409	A	C	0.008	0.002	0.00013	1.079e-204	5.185e-208	3.724e-207	291
20	23860498	rs2071442	0.369	G	C	0.008	0.002	9.3e-05	8.899e-205	4.253e-208	3.058e-207	292
20	23862844	rs6076157	0.371	A	G	0.007	0.002	0.00014	8.81e-205	4.209e-208	3.026e-207	293
20	23910015	rs2260365	0.137	T	C	-0.011	0.003	9.3e-05	8.201e-205	3.909e-208	2.812e-207	297
20	23910809	rs2260317	0.137	G	C	-0.011	0.003	0.00013	8.201e-205	3.909e-208	2.812e-207	297
20	23914024	rs2257471	0.137	C	T	-0.011	0.003	8.6e-05	8.201e-205	3.909e-208	2.812e-207	297
20	23918454	rs2258909	0.137	A	T	-0.011	0.003	0.00015	8.201e-205	3.909e-208	2.812e-207	297
20	23920639	rs2024949	0.137	A	G	-0.011	0.003	0.00011	8.201e-205	3.909e-208	2.812e-207	297
20	23922193	rs6076165	0.144	A	C	-0.011	0.003	8.1e-05	8.201e-205	3.909e-208	2.812e-207	297
20	23923375	rs6106758	0.144	G	A	-0.011	0.003	9.1e-05	8.201e-205	3.909e-208	2.812e-207	297
20	23905755	rs2995685	0.106	G	A	0.012	0.003	0.0001	6.599e-205	3.124e-208	2.251e-207	301.5
20	23908996	rs2983538	0.1	A	G	0.012	0.003	8.3e-05	6.599e-205	3.124e-208	2.251e-207	301.5
20	23862056	rs4075883	0.369	T	C	0.008	0.002	0.00013	6.101e-205	2.882e-208	2.077e-207	303
20	23310588	rs2995729	0.13	G	A	-0.014	0.004	0.00017	3.334e-205	1.545e-208	1.118e-207	304
20	23907636	rs1361631	0.119	C	T	0.011	0.003	0.00018	3.132e-205	1.449e-208	1.049e-207	305
20	23486928	rs3004117	0.354	T	C	-0.009	0.003	0.00016	2.851e-205	1.315e-208	9.522e-208	306
20	24027895	rs3905230	0.485	G	A	-0.007	0.002	0.0004	2.244e-205	1.027e-208	7.451e-208	307
20	23907861	rs2260455	0.143	A	T	-0.01	0.003	0.00037	2.124e-205	9.71e-209	7.045e-208	308
20	23908856	rs2260409	0.143	A	C	-0.01	0.003	0.00026	1.985e-205	9.051e-209	6.57e-208	309
20	24623774	rs6114812	0.374	G	T	0.007	0.002	0.00066	1.922e-205	8.757e-209	6.357e-208	310
20	23908199	rs2260451	0.143	A	G	-0.01	0.003	0.00032	1.757e-205	7.985e-209	5.8e-208	311
20	23318714	rs1891688	0.393	G	T	-0.006	0.002	0.00066	1.349e-205	6.08e-209	4.424e-208	312
20	24573231	rs4815281	0.327	T	C	0.007	0.002	0.0009	1.259e-205	5.659e-209	4.12e-208	313
20	23316297	rs6132597	0.392	G	A	-0.006	0.002	0.00087	1.135e-205	5.087e-209	3.705e-208	314.5
20	24593310	rs1409372	0.403	C	T	0.006	0.002	0.00076	1.135e-205	5.087e-209	3.705e-208	314.5
20	24591465	rs6036850	0.39	G	C	0.006	0.002	0.00095	9.574e-206	4.268e-209	3.112e-208	316
20	23313192	rs1984279	0.392	C	A	-0.006	0.002	0.0019	8.48e-206	3.766e-209	2.748e-208	317
20	23863795	rs6083315	0.356	A	G	0.007	0.002	0.0012	8.346e-206	3.705e-209	2.704e-208	318
20	23687426	rs6036489	0.358	T	C	0.006	0.002	0.0021	7.121e-206	3.145e-209	2.298e-208	319.5
20	23812743	rs6076137	0.436	A	G	-0.006	0.002	0.0019	7.121e-206	3.145e-209	2.298e-208	319.5
20	23728847	rs4477985	0.3	G	A	0.006	0.002	0.0019	6.646e-206	2.929e-209	2.141e-208	321
20	23820701	rs6083293	0.214	C	A	0.007	0.002	0.0018	6.132e-206	2.696e-209	1.971e-208	322
20	23813004	rs6106734	0.436	A	G	-0.006	0.002	0.0026	5.997e-206	2.635e-209	1.927e-208	323
20	23311107	rs2000262	0.393	G	T	-0.006	0.002	0.0017	5.838e-206	2.563e-209	1.875e-208	324.5
20	23689049	rs6114231	0.357	C	T	0.006	0.002	0.0019	5.838e-206	2.563e-209	1.875e-208	324.5
20	23328865	rs3761275	0.081	G	A	0.011	0.004	0.0012	5.577e-206	2.444e-209	1.789e-208	333.5
20	23349749	rs3746733	0.082	T	C	0.011	0.004	0.0022	5.577e-206	2.444e-209	1.789e-208	333.5
20	23350525	rs17830281	0.082	T	C	0.011	0.004	0.0024	5.577e-206	2.444e-209	1.789e-208	333.5
20	23354839	rs6132605	0.082	C	A	0.011	0.004	0.0019	5.577e-206	2.444e-209	1.789e-208	333.5
20	23356985	rs3827085	0.082	T	A	0.011	0.004	0.0019	5.577e-206	2.444e-209	1.789e-208	333.5
20	23358509	rs6137915	0.083	T	C	0.011	0.004	0.0021	5.577e-206	2.444e-209	1.789e-208	333.5
20	23363436	rs6137920	0.082	T	C	0.011	0.004	0.002	5.577e-206	2.444e-209	1.789e-208	333.5
20	23372513	rs6137927	0.082	G	A	0.011	0.004	0.0024	5.577e-206	2.444e-209	1.789e-208	333.5
20	23384284	rs8183135	0.082	T	C	0.011	0.004	0.0025	5.577e-206	2.444e-209	1.789e-208	333.5
20	23385232	rs6137936	0.082	T	C	0.011	0.004	0.0015	5.577e-206	2.444e-209	1.789e-208	333.5
20	23387946	rs2295238	0.082	G	C	0.011	0.004	0.001	5.577e-206	2.444e-209	1.789e-208	333.5
20	23389127	rs6137938	0.082	G	C	0.011	0.004	0.0016	5.577e-206	2.444e-209	1.789e-208	333.5
20	23390206	rs6137939	0.082	G	A	0.011	0.004	0.002	5.577e-206	2.444e-209	1.789e-208	333.5
20	23400050	rs2281428	0.082	T	C	0.011	0.004	0.002	5.577e-206	2.444e-209	1.789e-208	333.5
20	23406136	rs6137945	0.08	T	C	0.011	0.004	0.0023	5.577e-206	2.444e-209	1.789e-208	333.5
20	23427399	rs1076776	0.08	G	A	0.011	0.004	0.0011	5.577e-206	2.444e-209	1.789e-208	333.5
20	23822776	rs4640456	0.213	G	T	0.007	0.002	0.002	5.37e-206	2.351e-209	1.721e-208	342
20	23814432	rs6083281	0.435	C	T	-0.006	0.002	0.0026	5.066e-206	2.214e-209	1.621e-208	343
20	23311199	rs4815194	0.392	T	C	-0.006	0.002	0.0021	4.978e-206	2.174e-209	1.592e-208	344.5
20	24572046	rs6049798	0.38	T	A	0.006	0.002	0.0021	4.978e-206	2.174e-209	1.592e-208	344.5
20	23694313	rs6132651	0.297	G	A	0.006	0.002	0.0022	4.9e-206	2.139e-209	1.566e-208	346.5
20	23721459	rs4332992	0.297	C	A	0.006	0.002	0.0021	4.9e-206	2.139e-209	1.566e-208	346.5
20	24046836	rs6049370	0.049	G	A	-0.013	0.004	0.0026	4.83e-206	2.108e-209	1.544e-208	348
20	23633094	rs8124308	0.198	C	T	-0.007	0.002	0.0027	4.768e-206	2.08e-209	1.523e-208	349
20	23357725	rs6137913	0.082	A	G	0.011	0.004	0.0031	4.292e-206	1.866e-209	1.368e-208	350
20	23720422	rs6036504	0.299	C	T	0.006	0.002	0.0036	4.255e-206	1.849e-209	1.356e-208	351.5
20	24609645	rs1883924	0.398	G	A	0.006	0.002	0.0022	4.255e-206	1.849e-209	1.356e-208	351.5
20	24437203	rs6076229	0.31	G	A	0.006	0.002	0.0029	4.193e-206	1.821e-209	1.335e-208	353
20	23632787	rs8116249	0.198	G	C	-0.007	0.002	0.0032	4.166e-206	1.81e-209	1.326e-208	354.5
20	23816006	rs4077908	0.214	C	A	0.007	0.002	0.0036	4.166e-206	1.81e-209	1.326e-208	354.5
20	23632776	rs8122922	0.198	C	T	-0.007	0.002	0.0035	3.647e-206	1.578e-209	1.157e-208	357
20	23700289	rs6049018	0.297	T	C	0.006	0.002	0.0033	3.647e-206	1.578e-209	1.157e-208	357
20	24582546	rs4815283	0.382	T	A	0.006	0.002	0.0032	3.647e-206	1.578e-209	1.157e-208	357
20	23632730	rs8116240	0.198	T	C	-0.007	0.002	0.0033	3.218e-206	1.386e-209	1.018e-208	359
20	23693161	rs6049012	0.303	T	C	0.006	0.002	0.003	3.159e-206	1.36e-209	9.987e-209	361
20	23700757	rs4377399	0.297	T	A	0.006	0.002	0.003	3.159e-206	1.36e-209	9.987e-209	361
20	23721992	rs6036507	0.297	G	A	0.006	0.002	0.0029	3.159e-206	1.36e-209	9.987e-209	361
20	23812545	rs3901412	0.438	G	C	-0.006	0.002	0.0031	3.135e-206	1.35e-209	9.91e-209	363
20	23822846	rs6083297	0.428	A	G	-0.005	0.002	0.0045	3.109e-206	1.338e-209	9.826e-209	364.5
20	23860178	rs1799841	0.445	G	A	0.005	0.002	0.0046	3.109e-206	1.338e-209	9.826e-209	364.5
20	23823856	rs6083298	0.213	G	A	0.006	0.002	0.005	2.813e-206	1.207e-209	8.868e-209	366
20	23711882	rs6114248	0.297	G	A	0.006	0.002	0.0035	2.742e-206	1.175e-209	8.638e-209	367
20	24485525	rs1467660	0.386	C	A	0.008	0.003	0.0037	2.715e-206	1.164e-209	8.553e-209	368
20	23815678	rs6114327	0.435	G	C	-0.005	0.002	0.0039	2.702e-206	1.158e-209	8.509e-209	370
20	24589790	rs6049811	0.364	G	T	0.005	0.002	0.0045	2.702e-206	1.158e-209	8.509e-209	370
20	24627964	rs6049828	0.468	C	T	0.005	0.002	0.0042	2.702e-206	1.158e-209	8.509e-209	370
20	23823697	rs4416287	0.425	C	T	-0.005	0.002	0.0055	2.658e-206	1.138e-209	8.367e-209	373
20	23827112	rs6114336	0.425	A	G	-0.005	0.002	0.0052	2.658e-206	1.138e-209	8.367e-209	373
20	23829159	rs6076147	0.425	A	G	-0.005	0.002	0.0053	2.658e-206	1.138e-209	8.367e-209	373
20	23344511	rs6137907	0.082	T	C	0.01	0.003	0.0037	2.61e-206	1.117e-209	8.212e-209	375.5
20	23346515	rs6137910	0.082	G	C	0.01	0.003	0.0036	2.61e-206	1.117e-209	8.212e-209	375.5
20	24422682	rs11696699	0.182	A	G	-0.009	0.003	0.0043	2.498e-206	1.068e-209	7.853e-209	377
20	23351288	rs17757228	0.082	T	A	0.01	0.004	0.0028	2.433e-206	1.039e-209	7.644e-209	380
20	23377642	rs3736755	0.082	T	C	0.01	0.004	0.0031	2.433e-206	1.039e-209	7.644e-209	380
20	23413200	rs6132615	0.08	C	T	0.01	0.004	0.003	2.433e-206	1.039e-209	7.644e-209	380
20	23414630	rs6137947	0.08	A	C	0.01	0.004	0.0031	2.433e-206	1.039e-209	7.644e-209	380
20	23424638	rs3746737	0.08	T	C	0.01	0.004	0.0026	2.433e-206	1.039e-209	7.644e-209	380
20	24629040	rs6049829	0.479	A	G	0.005	0.002	0.005	2.334e-206	9.957e-210	7.325e-209	383
20	23421101	rs17757442	0.079	A	G	0.01	0.004	0.0047	2.249e-206	9.583e-210	7.052e-209	384
20	23811174	rs6076136	0.215	C	T	0.006	0.002	0.0048	2.234e-206	9.516e-210	7.003e-209	385
20	23629158	rs2145232	0.198	A	G	-0.006	0.002	0.0061	2.186e-206	9.306e-210	6.85e-209	386.5
20	24554767	rs13040375	0.243	T	A	-0.006	0.002	0.0056	2.186e-206	9.306e-210	6.85e-209	386.5
20	23839994	rs6114343	0.212	A	C	0.007	0.003	0.0049	2.081e-206	8.844e-210	6.511e-209	388
20	24559606	rs6138331	0.442	A	G	-0.005	0.002	0.0055	2.023e-206	8.588e-210	6.324e-209	389
20	23801747	rs6076132	0.032	C	A	-0.017	0.006	0.0044	2.008e-206	8.526e-210	6.279e-209	390
20	23330842	rs761722	0.081	G	C	0.01	0.004	0.0045	1.96e-206	8.313e-210	6.123e-209	395
20	23354269	rs12625164	0.082	C	T	0.01	0.004	0.0044	1.96e-206	8.313e-210	6.123e-209	395
20	23360369	rs6137917	0.082	A	G	0.01	0.004	0.005	1.96e-206	8.313e-210	6.123e-209	395
20	23367453	rs6132606	0.082	A	G	0.01	0.004	0.0048	1.96e-206	8.313e-210	6.123e-209	395
20	23376357	rs6137929	0.082	A	G	0.01	0.004	0.0044	1.96e-206	8.313e-210	6.123e-209	395
20	23376732	rs6137930	0.082	A	G	0.01	0.004	0.0044	1.96e-206	8.313e-210	6.123e-209	395
20	23376875	rs6137931	0.082	C	G	0.01	0.004	0.0044	1.96e-206	8.313e-210	6.123e-209	395
20	23788016	rs6049142	0.485	T	A	-0.005	0.002	0.0076	1.96e-206	8.313e-210	6.123e-209	395
20	23858428	rs2285059	0.446	G	A	0.005	0.002	0.0076	1.96e-206	8.313e-210	6.123e-209	395
20	23836124	rs6049178	0.213	G	A	0.006	0.002	0.0076	1.933e-206	8.198e-210	6.039e-209	400
20	23363163	rs6137919	0.082	C	T	0.01	0.004	0.0056	1.819e-206	7.7e-210	5.674e-209	401.5
20	24630360	rs4815295	0.309	T	C	0.005	0.002	0.0085	1.819e-206	7.7e-210	5.674e-209	401.5
20	23323936	rs1112818	0.387	A	G	-0.005	0.002	0.0061	1.757e-206	7.428e-210	5.475e-209	404
20	23833473	rs4815239	0.425	T	A	-0.005	0.002	0.0065	1.757e-206	7.428e-210	5.475e-209	404
20	24636401	rs6049835	0.479	A	G	0.005	0.002	0.0069	1.757e-206	7.428e-210	5.475e-209	404
20	24524692	rs6049772	0.076	T	C	-0.009	0.003	0.0056	1.75e-206	7.396e-210	5.452e-209	406
20	23324651	rs2066451	0.21	G	A	0.007	0.003	0.0051	1.729e-206	7.306e-210	5.385e-209	407
20	23628444	rs6114215	0.198	A	C	-0.006	0.002	0.0073	1.713e-206	7.236e-210	5.334e-209	408
20	24522251	rs6049769	0.073	T	C	-0.009	0.003	0.0068	1.619e-206	6.829e-210	5.036e-209	410
20	24524894	rs6049773	0.074	T	C	-0.009	0.003	0.0069	1.619e-206	6.829e-210	5.036e-209	410
20	24527187	rs6049777	0.076	G	A	-0.009	0.003	0.0062	1.619e-206	6.829e-210	5.036e-209	410
20	24108773	rs11699478	0.117	A	G	0.01	0.004	0.0064	1.606e-206	6.77e-210	4.993e-209	412
20	24433071	rs6036804	0.36	C	A	0.005	0.002	0.0091	1.595e-206	6.721e-210	4.957e-209	413
20	23811039	rs6083276	0.217	C	T	0.006	0.002	0.0074	1.577e-206	6.643e-210	4.9e-209	414
20	23323987	rs1112819	0.386	G	A	-0.005	0.002	0.0072	1.53e-206	6.442e-210	4.752e-209	416.5
20	23325047	rs6048740	0.387	A	G	-0.005	0.002	0.0071	1.53e-206	6.442e-210	4.752e-209	416.5
20	23847706	rs6049194	0.433	A	G	-0.005	0.002	0.0076	1.53e-206	6.442e-210	4.752e-209	416.5
20	24572331	rs4815280	0.363	A	T	0.005	0.002	0.0085	1.53e-206	6.442e-210	4.752e-209	416.5
20	24058407	rs6049375	0.06	T	C	-0.011	0.004	0.0054	1.525e-206	6.42e-210	4.736e-209	419
20	23813394	rs4815231	0.216	C	G	0.006	0.002	0.01	1.521e-206	6.401e-210	4.722e-209	420
20	24557996	rs6132750	0.444	A	G	-0.005	0.002	0.011	1.463e-206	6.147e-210	4.536e-209	421
20	23341912	rs1936011	0.082	C	G	0.009	0.004	0.0067	1.427e-206	5.994e-210	4.423e-209	422
20	23831918	rs4283489	0.213	C	T	0.006	0.002	0.01	1.353e-206	5.673e-210	4.189e-209	423
20	23847385	rs4465841	0.433	A	G	-0.005	0.002	0.0079	1.337e-206	5.603e-210	4.137e-209	425.5
20	23856663	rs4813509	0.455	C	T	0.005	0.002	0.0092	1.337e-206	5.603e-210	4.137e-209	425.5
20	24567367	rs6036843	0.372	A	C	0.005	0.002	0.01	1.337e-206	5.603e-210	4.137e-209	425.5
20	24636082	rs6049834	0.479	A	G	0.005	0.002	0.0097	1.337e-206	5.603e-210	4.137e-209	425.5
20	23815299	rs6114326	0.101	T	C	-0.01	0.004	0.0088	1.303e-206	5.458e-210	4.031e-209	428
20	24137578	rs6114503	0.417	T	C	-0.005	0.002	0.012	1.269e-206	5.31e-210	3.922e-209	429
20	23708965	rs6083237	0.352	G	A	0.005	0.002	0.012	1.171e-206	4.886e-210	3.611e-209	430.5
20	24572802	rs6049799	0.432	A	G	0.005	0.002	0.011	1.171e-206	4.886e-210	3.611e-209	430.5
20	23731494	rs6076122	0.293	G	A	0.005	0.002	0.013	1.149e-206	4.793e-210	3.542e-209	432
20	23458073	rs3004098	0.291	T	C	0.006	0.002	0.012	1.131e-206	4.717e-210	3.486e-209	433.5
20	23848024	rs6106743	0.213	T	G	0.006	0.002	0.01	1.131e-206	4.717e-210	3.486e-209	433.5
20	24100764	rs6114487	0.428	A	G	-0.005	0.002	0.013	1.105e-206	4.602e-210	3.402e-209	435
20	24118582	rs1555286	0.492	A	G	-0.005	0.002	0.012	1.089e-206	4.537e-210	3.354e-209	436
20	23627354	rs2405368	0.198	A	T	-0.006	0.002	0.013	1.077e-206	4.485e-210	3.316e-209	437
20	23727828	rs6049067	0.463	G	C	0.005	0.002	0.012	1.028e-206	4.273e-210	3.16e-209	438
20	24101486	rs6049416	0.377	C	G	-0.005	0.002	0.012	1.022e-206	4.246e-210	3.14e-209	439
20	24144617	rs2208013	0.416	A	T	-0.004	0.002	0.016	9.642e-207	4e-210	2.959e-209	440
20	23713773	rs4364081	0.352	A	G	0.005	0.002	0.015	9.05e-207	3.747e-210	2.773e-209	442
20	24546243	rs1980823	0.459	G	A	0.005	0.002	0.015	9.05e-207	3.747e-210	2.773e-209	442
20	24557974	rs6138330	0.442	T	C	-0.005	0.002	0.014	9.05e-207	3.747e-210	2.773e-209	442
20	24526955	rs6049776	0.074	A	G	-0.009	0.004	0.013	8.7e-207	3.598e-210	2.663e-209	444
20	24085110	rs761863	0.446	A	T	-0.004	0.002	0.02	8.442e-207	3.488e-210	2.583e-209	445.5
20	24102322	rs2224232	0.432	T	C	-0.004	0.002	0.018	8.442e-207	3.488e-210	2.583e-209	445.5
20	23460620	rs6114141	0.055	G	T	-0.01	0.004	0.014	8.334e-207	3.442e-210	2.549e-209	447
20	23847254	rs4585101	0.213	C	T	0.006	0.002	0.015	8.252e-207	3.407e-210	2.523e-209	448
20	23461848	rs6132631	0.055	C	T	-0.01	0.004	0.016	7.871e-207	3.244e-210	2.403e-209	449
20	23311090	rs2000261	0.319	T	G	-0.005	0.002	0.019	7.607e-207	3.132e-210	2.321e-209	450
20	23458080	rs6048827	0.048	C	T	-0.01	0.004	0.014	7.279e-207	2.993e-210	2.218e-209	451.5
20	23702419	rs4072312	0.294	T	C	-0.005	0.002	0.022	7.279e-207	2.993e-210	2.218e-209	451.5
20	24044184	rs947487	0.148	T	A	-0.007	0.003	0.017	7.251e-207	2.981e-210	2.21e-209	453.5
20	24052857	rs1797022	0.177	G	A	-0.007	0.003	0.016	7.251e-207	2.981e-210	2.21e-209	453.5
20	23320850	rs8118688	0.317	A	G	-0.004	0.002	0.022	7.072e-207	2.906e-210	2.154e-209	456
20	24137991	rs1884521	0.354	G	T	-0.004	0.002	0.02	7.072e-207	2.906e-210	2.154e-209	456
20	24567355	rs7271447	0.372	A	G	0.004	0.002	0.025	7.072e-207	2.906e-210	2.154e-209	456
20	24330099	rs2064343	0.235	A	C	0.005	0.002	0.025	6.995e-207	2.873e-210	2.13e-209	458
20	23378101	rs2281434	0.082	A	C	0.009	0.004	0.017	6.802e-207	2.791e-210	2.07e-209	459
20	24618581	rs6083569	0.357	T	C	-0.005	0.002	0.021	6.781e-207	2.782e-210	2.063e-209	460
20	24112749	rs11696686	0.447	C	T	-0.004	0.002	0.025	6.53e-207	2.676e-210	1.985e-209	461.5
20	24145702	rs6114508	0.416	T	C	-0.004	0.002	0.026	6.53e-207	2.676e-210	1.985e-209	461.5
20	23320137	rs6137899	0.317	T	C	-0.004	0.002	0.025	6.277e-207	2.569e-210	1.906e-209	465
20	24121103	rs761870	0.374	C	T	-0.004	0.002	0.022	6.277e-207	2.569e-210	1.906e-209	465
20	24125664	rs6049432	0.374	A	T	-0.004	0.002	0.021	6.277e-207	2.569e-210	1.906e-209	465
20	24135124	rs6049446	0.377	T	C	-0.004	0.002	0.023	6.277e-207	2.569e-210	1.906e-209	465
20	24544881	rs6083558	0.457	G	A	0.004	0.002	0.026	6.277e-207	2.569e-210	1.906e-209	465
20	23568344	rs2983628	0.434	T	C	0.005	0.002	0.024	5.871e-207	2.398e-210	1.78e-209	469
20	24597696	rs4815286	0.262	T	C	0.005	0.002	0.024	5.871e-207	2.398e-210	1.78e-209	469
20	24613571	rs2024608	0.258	G	A	0.005	0.002	0.024	5.871e-207	2.398e-210	1.78e-209	469
20	24061950	rs858141	0.384	G	T	-0.004	0.002	0.028	5.769e-207	2.355e-210	1.748e-209	471.5
20	24115883	rs6138214	0.449	T	C	-0.004	0.002	0.026	5.769e-207	2.355e-210	1.748e-209	471.5
20	23468892	rs6137982	0.048	A	T	-0.009	0.004	0.024	5.649e-207	2.305e-210	1.711e-209	473
20	23342476	rs743024	0.293	C	T	-0.004	0.002	0.029	5.586e-207	2.278e-210	1.691e-209	474.5
20	24122513	rs6083394	0.383	C	T	-0.004	0.002	0.022	5.586e-207	2.278e-210	1.691e-209	474.5
20	24317910	rs8116738	0.237	A	G	0.005	0.002	0.028	5.558e-207	2.266e-210	1.683e-209	476
20	24591425	rs6036849	0.262	G	A	0.005	0.002	0.026	5.289e-207	2.153e-210	1.599e-209	477.5
20	24596237	rs6036851	0.262	T	C	0.005	0.002	0.025	5.289e-207	2.153e-210	1.599e-209	477.5
20	24064753	rs858145	0.38	C	T	-0.004	0.002	0.036	5.111e-207	2.079e-210	1.544e-209	479.5
20	24123181	rs6049428	0.429	A	G	-0.004	0.002	0.034	5.111e-207	2.079e-210	1.544e-209	479.5
20	24128315	rs761869	0.378	C	G	-0.004	0.002	0.026	4.985e-207	2.026e-210	1.505e-209	482.5
20	24128395	rs761868	0.383	G	T	-0.004	0.002	0.026	4.985e-207	2.026e-210	1.505e-209	482.5
20	24140355	rs6049453	0.374	A	G	-0.004	0.002	0.027	4.985e-207	2.026e-210	1.505e-209	482.5
20	24619771	rs13040810	0.357	A	G	-0.004	0.002	0.035	4.985e-207	2.026e-210	1.505e-209	482.5
20	23384487	rs16985337	0.055	G	T	-0.01	0.004	0.029	4.921e-207	1.999e-210	1.485e-209	485
20	23358364	rs6137914	0.082	T	C	0.008	0.004	0.028	4.874e-207	1.979e-210	1.471e-209	486
20	24616339	rs2179800	0.249	G	A	0.005	0.002	0.033	4.776e-207	1.938e-210	1.44e-209	487
20	24393384	rs17823680	0.064	T	C	0.01	0.005	0.024	4.612e-207	1.87e-210	1.39e-209	488
20	24065171	rs6036636	0.384	C	A	-0.004	0.002	0.041	4.543e-207	1.84e-210	1.368e-209	490
20	24098762	rs910775	0.384	A	G	-0.004	0.002	0.04	4.543e-207	1.84e-210	1.368e-209	490
20	24127023	rs6049433	0.43	A	G	-0.004	0.002	0.038	4.543e-207	1.84e-210	1.368e-209	490
20	24121350	rs2890401	0.383	G	A	-0.004	0.002	0.035	4.46e-207	1.806e-210	1.343e-209	493
20	24123100	rs17823542	0.49	C	G	-0.004	0.002	0.031	4.46e-207	1.806e-210	1.343e-209	493
20	24145833	rs6036670	0.416	C	T	-0.004	0.002	0.034	4.46e-207	1.806e-210	1.343e-209	493
20	24528065	rs6036834	0.075	A	G	-0.007	0.003	0.03	4.401e-207	1.781e-210	1.325e-209	495
20	23458390	rs6114139	0.055	G	T	-0.009	0.004	0.032	4.387e-207	1.776e-210	1.32e-209	496
20	24590332	rs12481129	0.262	T	C	0.004	0.002	0.032	4.323e-207	1.749e-210	1.3e-209	499
20	24590560	rs12481146	0.252	T	C	0.004	0.002	0.038	4.323e-207	1.749e-210	1.3e-209	499
20	24594600	rs4813523	0.253	G	C	0.004	0.002	0.036	4.323e-207	1.749e-210	1.3e-209	499
20	24608392	rs4815291	0.261	C	T	0.004	0.002	0.031	4.323e-207	1.749e-210	1.3e-209	499
20	24609565	rs1883923	0.252	A	C	0.004	0.002	0.04	4.323e-207	1.749e-210	1.3e-209	499
20	24114903	rs6138213	0.048	T	C	-0.009	0.004	0.032	4.293e-207	1.736e-210	1.291e-209	502
20	23377600	rs3736756	0.055	A	C	-0.009	0.004	0.034	4.265e-207	1.725e-210	1.283e-209	503
20	23362825	rs12625489	0.055	T	G	-0.009	0.004	0.035	4.07e-207	1.643e-210	1.223e-209	504
20	24065930	rs858148	0.381	T	C	-0.004	0.002	0.045	4.049e-207	1.635e-210	1.216e-209	508.5
20	24072044	rs6036638	0.38	T	C	-0.004	0.002	0.044	4.049e-207	1.635e-210	1.216e-209	508.5
20	24073113	rs761865	0.383	C	T	-0.004	0.002	0.046	4.049e-207	1.635e-210	1.216e-209	508.5
20	24086701	rs6049403	0.385	C	T	-0.004	0.002	0.041	4.049e-207	1.635e-210	1.216e-209	508.5
20	24102622	rs6049417	0.388	G	T	-0.004	0.002	0.041	4.049e-207	1.635e-210	1.216e-209	508.5
20	24104676	rs6049419	0.389	T	C	-0.004	0.002	0.041	4.049e-207	1.635e-210	1.216e-209	508.5
20	24105661	rs721314	0.388	T	C	-0.004	0.002	0.042	4.049e-207	1.635e-210	1.216e-209	508.5
20	24594269	rs4815285	0.448	A	G	0.004	0.002	0.04	4.049e-207	1.635e-210	1.216e-209	508.5
20	23516958	rs6076082	0.392	A	G	0.004	0.002	0.036	4.001e-207	1.615e-210	1.201e-209	513.5
20	24140387	rs6049454	0.374	T	C	-0.004	0.002	0.036	4.001e-207	1.615e-210	1.201e-209	513.5
20	23499533	rs238653	0.161	T	C	0.006	0.003	0.035	3.986e-207	1.608e-210	1.197e-209	515
20	24683554	rs6049886	0.322	T	G	-0.004	0.002	0.04	3.959e-207	1.597e-210	1.188e-209	516
20	24591028	rs17823746	0.254	A	G	0.004	0.002	0.042	3.92e-207	1.581e-210	1.176e-209	517
20	23375097	rs1122407	0.055	G	A	-0.009	0.004	0.038	3.886e-207	1.567e-210	1.166e-209	518
20	24045468	rs6083363	0.201	T	A	-0.006	0.003	0.039	3.701e-207	1.49e-210	1.109e-209	519
20	24076005	rs6036640	0.379	G	A	-0.004	0.002	0.047	3.62e-207	1.456e-210	1.084e-209	520
20	23336432	rs1419005	0.303	G	T	-0.004	0.002	0.048	3.599e-207	1.448e-210	1.078e-209	524.5
20	23354748	rs2252824	0.292	A	G	-0.004	0.002	0.052	3.599e-207	1.448e-210	1.078e-209	524.5
20	23486589	rs2983301	0.464	C	T	-0.004	0.002	0.04	3.599e-207	1.448e-210	1.078e-209	524.5
20	24061345	rs858140	0.381	G	A	-0.004	0.002	0.041	3.599e-207	1.448e-210	1.078e-209	524.5
20	24100945	rs6114488	0.428	G	A	-0.004	0.002	0.042	3.599e-207	1.448e-210	1.078e-209	524.5
20	24130625	rs6049435	0.383	C	A	-0.004	0.002	0.039	3.599e-207	1.448e-210	1.078e-209	524.5
20	24154710	rs6049471	0.374	A	T	-0.004	0.002	0.042	3.599e-207	1.448e-210	1.078e-209	524.5
20	24183601	rs2749423	0.377	G	T	-0.004	0.002	0.043	3.599e-207	1.448e-210	1.078e-209	524.5
20	23363989	rs1936013	0.292	G	A	-0.004	0.002	0.047	3.58e-207	1.44e-210	1.072e-209	529
20	23457350	rs6114138	0.059	A	G	-0.009	0.004	0.039	3.564e-207	1.433e-210	1.067e-209	530
20	24571454	rs6049796	0.109	T	G	0.006	0.003	0.043	3.457e-207	1.389e-210	1.034e-209	531
20	23459976	rs6036424	0.055	T	G	-0.008	0.004	0.039	3.408e-207	1.368e-210	1.019e-209	532
20	23458050	rs6048826	0.055	A	C	-0.008	0.004	0.041	3.404e-207	1.367e-210	1.018e-209	533
20	23335982	rs6076057	0.303	G	T	-0.004	0.002	0.055	3.246e-207	1.301e-210	9.695e-210	541.5
20	23336261	rs6076059	0.303	A	G	-0.004	0.002	0.051	3.246e-207	1.301e-210	9.695e-210	541.5
20	23344590	rs6137908	0.292	A	G	-0.004	0.002	0.057	3.246e-207	1.301e-210	9.695e-210	541.5
20	23347169	rs4815199	0.293	A	G	-0.004	0.002	0.055	3.246e-207	1.301e-210	9.695e-210	541.5
20	23373674	rs6083110	0.292	T	C	-0.004	0.002	0.053	3.246e-207	1.301e-210	9.695e-210	541.5
20	23455973	rs2983283	0.494	C	A	0.004	0.002	0.057	3.246e-207	1.301e-210	9.695e-210	541.5
20	23456344	rs1028525	0.495	G	A	0.004	0.002	0.053	3.246e-207	1.301e-210	9.695e-210	541.5
20	23456746	rs6114135	0.05	A	C	-0.008	0.004	0.048	3.246e-207	1.301e-210	9.695e-210	541.5
20	23457645	rs6048824	0.055	A	C	-0.008	0.004	0.045	3.246e-207	1.301e-210	9.695e-210	541.5
20	23552298	rs6138003	0.399	T	C	0.004	0.002	0.056	3.246e-207	1.301e-210	9.695e-210	541.5
20	24124082	rs2180377	0.43	G	A	-0.004	0.002	0.044	3.246e-207	1.301e-210	9.695e-210	541.5
20	24159265	rs6049473	0.377	C	T	-0.004	0.002	0.055	3.246e-207	1.301e-210	9.695e-210	541.5
20	24178526	rs224151	0.376	C	T	-0.004	0.002	0.045	3.246e-207	1.301e-210	9.695e-210	541.5
20	24186564	rs85689	0.429	A	G	-0.004	0.002	0.055	3.246e-207	1.301e-210	9.695e-210	541.5
20	24612808	rs4813524	0.253	A	G	0.004	0.002	0.048	3.246e-207	1.301e-210	9.695e-210	541.5
20	24665983	rs4815299	0.433	C	T	0.004	0.002	0.044	3.246e-207	1.301e-210	9.695e-210	541.5
20	23459810	rs6036423	0.055	C	A	-0.008	0.004	0.049	2.95e-207	1.179e-210	8.791e-210	550
20	23325150	rs4813490	0.311	C	T	-0.004	0.002	0.059	2.936e-207	1.173e-210	8.746e-210	552
20	23352685	rs7988	0.293	A	C	-0.004	0.002	0.063	2.936e-207	1.173e-210	8.746e-210	552
20	24187337	rs2749424	0.368	C	T	-0.004	0.002	0.063	2.936e-207	1.173e-210	8.746e-210	552
20	24125147	rs7270353	0.49	A	G	-0.004	0.002	0.062	2.92e-207	1.167e-210	8.697e-210	554
20	23461082	rs6114142	0.055	G	A	-0.008	0.004	0.055	2.825e-207	1.128e-210	8.408e-210	555
20	23454758	rs6048822	0.077	G	A	-0.008	0.004	0.051	2.815e-207	1.124e-210	8.378e-210	556.5
20	23460328	rs6106669	0.054	T	C	-0.008	0.004	0.051	2.815e-207	1.124e-210	8.378e-210	556.5
20	23471681	rs2073300	0.048	G	T	-0.008	0.004	0.055	2.723e-207	1.086e-210	8.096e-210	558
20	23872373	rs13037793	0.374	T	A	-0.004	0.002	0.064	2.712e-207	1.081e-210	8.062e-210	560
20	24118900	rs11698145	0.396	A	G	-0.004	0.002	0.062	2.712e-207	1.081e-210	8.062e-210	560
20	24586383	rs12480522	0.254	G	T	0.004	0.002	0.062	2.712e-207	1.081e-210	8.062e-210	560
20	23461778	rs6137975	0.055	T	C	-0.008	0.004	0.056	2.688e-207	1.071e-210	7.99e-210	562
20	23349765	rs3746734	0.293	T	C	-0.004	0.002	0.068	2.662e-207	1.061e-210	7.912e-210	565
20	23390373	rs6132607	0.293	C	G	-0.004	0.002	0.071	2.662e-207	1.061e-210	7.912e-210	565
20	23390876	rs2424545	0.293	A	G	-0.004	0.002	0.072	2.662e-207	1.061e-210	7.912e-210	565
20	24153588	rs6049469	0.369	G	C	-0.004	0.002	0.058	2.662e-207	1.061e-210	7.912e-210	565
20	24179608	rs127801	0.374	C	T	-0.004	0.002	0.056	2.662e-207	1.061e-210	7.912e-210	565
20	23455883	rs7261178	0.497	G	C	0.003	0.002	0.071	2.634e-207	1.049e-210	7.825e-210	568
20	23399544	rs2281429	0.292	T	A	-0.004	0.002	0.062	2.516e-207	1.001e-210	7.466e-210	569
20	23358651	rs6083100	0.293	A	G	-0.004	0.002	0.065	2.455e-207	9.756e-211	7.281e-210	571
20	23360171	rs2224074	0.292	C	G	-0.004	0.002	0.066	2.455e-207	9.756e-211	7.281e-210	571
20	23381601	rs2424536	0.293	A	G	-0.004	0.002	0.066	2.455e-207	9.756e-211	7.281e-210	571
20	23343793	rs6083088	0.292	T	G	-0.004	0.002	0.076	2.421e-207	9.615e-211	7.176e-210	574
20	23384904	rs2424539	0.292	G	A	-0.004	0.002	0.08	2.421e-207	9.615e-211	7.176e-210	574
20	24123428	rs6049429	0.383	C	T	-0.004	0.002	0.067	2.421e-207	9.615e-211	7.176e-210	574
20	24145613	rs7268544	0.481	C	T	-0.003	0.002	0.073	2.383e-207	9.461e-211	7.062e-210	576.5
20	24182992	rs7268880	0.488	A	C	-0.003	0.002	0.082	2.383e-207	9.461e-211	7.062e-210	576.5
20	24105610	rs1160365	0.048	A	G	-0.008	0.004	0.069	2.303e-207	9.133e-211	6.819e-210	578
20	24436483	rs6049705	0.439	G	A	0.004	0.002	0.076	2.285e-207	9.06e-211	6.765e-210	580.5
20	24521735	rs6036832	0.295	G	A	-0.004	0.002	0.075	2.285e-207	9.06e-211	6.765e-210	580.5
20	24527523	rs6114768	0.305	A	C	-0.004	0.002	0.078	2.285e-207	9.06e-211	6.765e-210	580.5
20	24578351	rs1887057	0.243	T	C	0.004	0.002	0.081	2.285e-207	9.06e-211	6.765e-210	580.5
20	24582907	rs6036846	0.11	C	T	0.006	0.003	0.071	2.273e-207	9.01e-211	6.728e-210	583
20	23335582	rs6083084	0.303	A	G	-0.004	0.002	0.073	2.247e-207	8.906e-211	6.651e-210	584.5
20	23378866	rs2424534	0.294	A	G	-0.004	0.002	0.068	2.247e-207	8.906e-211	6.651e-210	584.5
20	23336119	rs6083085	0.302	G	A	-0.003	0.002	0.079	2.207e-207	8.74e-211	6.527e-210	587
20	23344728	rs6137909	0.292	G	A	-0.003	0.002	0.085	2.207e-207	8.74e-211	6.527e-210	587
20	23511780	rs6083139	0.392	A	C	0.003	0.002	0.07	2.207e-207	8.74e-211	6.527e-210	587
20	23439122	rs761845	0.491	A	G	0.003	0.002	0.091	2.163e-207	8.56e-211	6.393e-210	589
20	24577681	rs6114791	0.109	T	C	0.005	0.003	0.076	2.149e-207	8.506e-211	6.353e-210	590
20	24596946	rs16986777	0.131	C	T	0.005	0.003	0.074	2.122e-207	8.393e-211	6.27e-210	591
20	24579732	rs4815282	0.243	G	A	0.004	0.002	0.087	2.105e-207	8.323e-211	6.218e-210	592
20	23372754	rs2424531	0.292	C	T	-0.004	0.002	0.075	2.062e-207	8.151e-211	6.09e-210	595
20	23373534	rs2236022	0.292	A	G	-0.004	0.002	0.079	2.062e-207	8.151e-211	6.09e-210	595
20	23373877	rs2424532	0.292	A	G	-0.004	0.002	0.079	2.062e-207	8.151e-211	6.09e-210	595
20	23402833	rs2424552	0.291	A	G	-0.004	0.002	0.081	2.062e-207	8.151e-211	6.09e-210	595
20	23456429	rs6137971	0.047	T	G	-0.007	0.004	0.082	2.062e-207	8.151e-211	6.09e-210	595
20	23487597	rs238672	0.408	G	A	-0.003	0.002	0.085	2.017e-207	7.967e-211	5.953e-210	599
20	24182569	rs1009811	0.43	C	T	-0.003	0.002	0.079	2.017e-207	7.967e-211	5.953e-210	599
20	24472839	rs6049737	0.387	G	C	-0.003	0.002	0.092	2.017e-207	7.967e-211	5.953e-210	599
20	23456962	rs6036422	0.055	T	A	-0.007	0.004	0.086	1.978e-207	7.805e-211	5.833e-210	601
20	24162977	rs8123478	0.486	C	T	-0.003	0.002	0.1	1.968e-207	7.768e-211	5.806e-210	602.5
20	24181453	rs8118858	0.481	A	C	-0.003	0.002	0.096	1.968e-207	7.768e-211	5.806e-210	602.5
20	24577178	rs6049803	0.109	A	C	0.005	0.003	0.08	1.957e-207	7.722e-211	5.771e-210	604
20	24517137	rs6132743	0.291	A	T	-0.004	0.002	0.093	1.943e-207	7.663e-211	5.728e-210	606
20	24543008	rs6083557	0.103	C	T	0.006	0.004	0.086	1.943e-207	7.663e-211	5.728e-210	606
20	24581623	rs17250068	0.243	T	C	0.004	0.002	0.096	1.943e-207	7.663e-211	5.728e-210	606
20	24578856	rs6049804	0.11	A	G	0.005	0.003	0.088	1.928e-207	7.603e-211	5.683e-210	608
20	23326165	rs11905630	0.311	C	G	-0.003	0.002	0.11	1.897e-207	7.479e-211	5.591e-210	610
20	23366038	rs6083104	0.292	T	C	-0.003	0.002	0.084	1.897e-207	7.479e-211	5.591e-210	610
20	23369940	rs2144381	0.294	T	C	-0.003	0.002	0.085	1.897e-207	7.479e-211	5.591e-210	610
20	24064317	rs858144	0.378	G	C	-0.003	0.002	0.1	1.849e-207	7.282e-211	5.445e-210	613
20	24159527	rs6049474	0.377	G	A	-0.003	0.002	0.1	1.849e-207	7.282e-211	5.445e-210	613
20	24717085	rs2424635	0.366	A	C	0.003	0.002	0.11	1.849e-207	7.282e-211	5.445e-210	613
20	24023783	rs10439594	0.072	T	G	-0.007	0.004	0.093	1.845e-207	7.266e-211	5.433e-210	615
20	24589377	rs8118304	0.245	A	G	0.004	0.002	0.088	1.842e-207	7.253e-211	5.423e-210	616
20	24583124	rs6049809	0.109	T	G	0.005	0.003	0.093	1.829e-207	7.2e-211	5.383e-210	617
20	24071693	rs6132695	0.494	G	A	-0.003	0.002	0.1	1.797e-207	7.072e-211	5.288e-210	619
20	24160549	rs8125641	0.486	A	C	-0.003	0.002	0.1	1.797e-207	7.072e-211	5.288e-210	619
20	24517051	rs6132742	0.291	C	T	-0.004	0.002	0.1	1.797e-207	7.072e-211	5.288e-210	619
20	24023073	rs16986175	0.072	G	A	-0.007	0.004	0.098	1.774e-207	6.977e-211	5.218e-210	621
20	24518698	rs6083551	0.175	G	T	0.005	0.003	0.091	1.764e-207	6.938e-211	5.189e-210	622
20	23358233	rs6083099	0.293	T	C	-0.003	0.002	0.095	1.75e-207	6.879e-211	5.145e-210	625.5
20	23374667	rs6083111	0.294	G	A	-0.003	0.002	0.096	1.75e-207	6.879e-211	5.145e-210	625.5
20	24652195	rs4405824	0.272	T	C	-0.003	0.002	0.12	1.75e-207	6.879e-211	5.145e-210	625.5
20	24652659	rs13037213	0.273	G	A	-0.003	0.002	0.11	1.75e-207	6.879e-211	5.145e-210	625.5
20	24660297	rs6049877	0.269	G	A	-0.003	0.002	0.11	1.75e-207	6.879e-211	5.145e-210	625.5
20	24660848	rs6036880	0.27	C	G	-0.003	0.002	0.11	1.75e-207	6.879e-211	5.145e-210	625.5
20	23891497	rs6049227	0.247	C	G	-0.004	0.003	0.086	1.722e-207	6.767e-211	5.062e-210	629
20	23525137	rs1555357	0.393	C	A	-0.003	0.002	0.1	1.699e-207	6.675e-211	4.993e-210	630.5
20	23815137	rs6083283	0.463	C	T	-0.003	0.002	0.1	1.699e-207	6.675e-211	4.993e-210	630.5
20	23415867	rs2424554	0.29	C	T	-0.003	0.002	0.11	1.666e-207	6.54e-211	4.893e-210	634.5
20	23797771	rs4518031	0.292	G	A	0.003	0.002	0.12	1.666e-207	6.54e-211	4.893e-210	634.5
20	24522076	rs6049768	0.288	C	T	-0.003	0.002	0.11	1.666e-207	6.54e-211	4.893e-210	634.5
20	24557527	rs727409	0.302	C	T	-0.003	0.002	0.1	1.666e-207	6.54e-211	4.893e-210	634.5
20	24571480	rs7268862	0.243	A	G	0.003	0.002	0.12	1.666e-207	6.54e-211	4.893e-210	634.5
20	24685589	rs6049888	0.256	G	C	-0.003	0.002	0.11	1.666e-207	6.54e-211	4.893e-210	634.5
20	23322836	rs2995730	0.245	G	A	0.004	0.003	0.093	1.657e-207	6.502e-211	4.865e-210	638
20	23433602	rs2064587	0.491	C	T	-0.003	0.002	0.12	1.646e-207	6.457e-211	4.831e-210	641
20	24084705	rs1884519	0.495	A	G	-0.003	0.002	0.12	1.646e-207	6.457e-211	4.831e-210	641
20	24101709	rs17249809	0.493	A	C	-0.003	0.002	0.11	1.646e-207	6.457e-211	4.831e-210	641
20	24114150	rs11699743	0.495	T	A	-0.003	0.002	0.12	1.646e-207	6.457e-211	4.831e-210	641
20	24167878	rs11700115	0.481	A	G	-0.003	0.002	0.12	1.646e-207	6.457e-211	4.831e-210	641
20	24078476	rs6036641	0.051	G	A	-0.006	0.004	0.11	1.617e-207	6.343e-211	4.747e-210	644.5
20	24685440	rs2424621	0.381	A	G	0.003	0.002	0.11	1.617e-207	6.343e-211	4.747e-210	644.5
20	24685851	rs11699367	0.226	G	A	-0.004	0.002	0.12	1.595e-207	6.252e-211	4.679e-210	646
20	24062085	rs6049376	0.05	T	C	-0.006	0.004	0.11	1.581e-207	6.197e-211	4.638e-210	647.5
20	24062198	rs6036634	0.05	A	T	-0.006	0.004	0.11	1.581e-207	6.197e-211	4.638e-210	647.5
20	24116698	rs1006194	0.403	G	T	-0.003	0.002	0.11	1.566e-207	6.135e-211	4.592e-210	649
20	24524429	rs6049771	0.297	G	C	-0.003	0.002	0.12	1.548e-207	6.063e-211	4.538e-210	650.5
20	24526724	rs6049775	0.288	G	A	-0.003	0.002	0.12	1.548e-207	6.063e-211	4.538e-210	650.5
20	23442085	rs12625999	0.045	A	G	-0.006	0.004	0.11	1.524e-207	5.965e-211	4.465e-210	652
20	24069980	rs6138199	0.051	C	A	-0.006	0.004	0.12	1.499e-207	5.864e-211	4.39e-210	653.5
20	24487998	rs6049744	0.322	A	T	-0.003	0.002	0.12	1.499e-207	5.864e-211	4.39e-210	653.5
20	24431225	rs4815271	0.147	C	T	-0.004	0.003	0.12	1.473e-207	5.76e-211	4.313e-210	655
20	23446734	rs6132628	0.045	A	G	-0.006	0.004	0.12	1.469e-207	5.744e-211	4.301e-210	656.5
20	24024409	rs4555417	0.079	G	A	-0.006	0.004	0.12	1.469e-207	5.744e-211	4.301e-210	656.5
20	24182419	rs6076202	0.43	T	A	-0.003	0.002	0.13	1.447e-207	5.654e-211	4.234e-210	658.5
20	24324864	rs6036741	0.425	T	G	0.003	0.002	0.12	1.447e-207	5.654e-211	4.234e-210	658.5
20	24075174	rs6049387	0.051	G	A	-0.006	0.004	0.12	1.444e-207	5.643e-211	4.226e-210	660.5
20	24075758	rs6049388	0.051	G	A	-0.006	0.004	0.12	1.444e-207	5.643e-211	4.226e-210	660.5
20	23442215	rs12626013	0.045	A	G	-0.006	0.004	0.12	1.417e-207	5.535e-211	4.145e-210	662.5
20	23447108	rs6137967	0.046	A	T	-0.006	0.004	0.13	1.417e-207	5.535e-211	4.145e-210	662.5
20	23419556	rs2424556	0.317	T	C	-0.003	0.002	0.15	1.392e-207	5.434e-211	4.07e-210	666
20	24074349	rs6138201	0.495	T	G	-0.003	0.002	0.14	1.392e-207	5.434e-211	4.07e-210	666
20	24116554	rs1123671	0.496	A	C	-0.003	0.002	0.14	1.392e-207	5.434e-211	4.07e-210	666
20	24405022	rs6138294	0.426	C	A	0.003	0.002	0.13	1.392e-207	5.434e-211	4.07e-210	666
20	24610891	rs742803	0.132	A	G	0.004	0.003	0.13	1.392e-207	5.434e-211	4.07e-210	666
20	23442324	rs6132623	0.045	A	T	-0.006	0.004	0.13	1.368e-207	5.336e-211	3.997e-210	669
20	24599725	rs16986779	0.132	C	A	0.005	0.003	0.13	1.36e-207	5.305e-211	3.974e-210	670
20	23766096	rs4564858	0.292	G	A	0.003	0.002	0.14	1.345e-207	5.245e-211	3.93e-210	673
20	24100323	rs6138211	0.048	C	T	-0.006	0.004	0.14	1.345e-207	5.245e-211	3.93e-210	673
20	24428285	rs6138298	0.41	A	C	0.003	0.002	0.14	1.345e-207	5.245e-211	3.93e-210	673
20	24506427	rs6049755	0.273	A	G	-0.003	0.002	0.15	1.345e-207	5.245e-211	3.93e-210	673
20	24516109	rs2386956	0.274	C	G	-0.003	0.002	0.15	1.345e-207	5.245e-211	3.93e-210	673
20	23534207	rs6137995	0.388	A	G	0.003	0.002	0.16	1.34e-207	5.226e-211	3.915e-210	678
20	24162776	rs6083422	0.377	G	A	-0.003	0.002	0.16	1.34e-207	5.226e-211	3.915e-210	678
20	24471635	rs13040455	0.381	T	C	-0.003	0.002	0.16	1.34e-207	5.226e-211	3.915e-210	678
20	24471953	rs6049736	0.382	T	G	-0.003	0.002	0.16	1.34e-207	5.226e-211	3.915e-210	678
20	24564317	rs6138332	0.442	A	G	-0.003	0.002	0.15	1.34e-207	5.226e-211	3.915e-210	678
20	23436654	rs6132620	0.045	G	A	-0.006	0.004	0.14	1.321e-207	5.148e-211	3.857e-210	681
20	23746527	rs6138059	0.417	G	A	-0.003	0.002	0.16	1.305e-207	5.082e-211	3.808e-210	682
20	24023945	rs6114429	0.079	C	T	-0.006	0.004	0.14	1.301e-207	5.066e-211	3.796e-210	683
20	23491778	rs6076080	0.108	T	C	-0.004	0.003	0.14	1.299e-207	5.06e-211	3.792e-210	684
20	23476767	rs2983291	0.464	G	A	-0.003	0.002	0.17	1.286e-207	5.008e-211	3.753e-210	686
20	24215058	rs2749459	0.448	C	T	-0.003	0.002	0.17	1.286e-207	5.008e-211	3.753e-210	686
20	24220241	rs858064	0.43	G	T	-0.003	0.002	0.17	1.286e-207	5.008e-211	3.753e-210	686
20	23442008	rs12625160	0.045	C	T	-0.006	0.004	0.15	1.276e-207	4.969e-211	3.724e-210	688
20	24071355	rs6049384	0.051	A	G	-0.006	0.004	0.15	1.252e-207	4.87e-211	3.651e-210	689
20	23456843	rs2180356	0.441	C	T	0.003	0.002	0.17	1.245e-207	4.843e-211	3.63e-210	692
20	23531836	rs1028562	0.39	G	A	0.003	0.002	0.16	1.245e-207	4.843e-211	3.63e-210	692
20	23551375	rs6048891	0.399	A	G	0.003	0.002	0.16	1.245e-207	4.843e-211	3.63e-210	692
20	24175825	rs1587200	0.481	T	C	-0.003	0.002	0.16	1.245e-207	4.843e-211	3.63e-210	692
20	24471903	rs6049735	0.382	G	A	-0.003	0.002	0.17	1.245e-207	4.843e-211	3.63e-210	692
20	23444805	rs17830565	0.046	A	G	-0.006	0.004	0.15	1.234e-207	4.799e-211	3.598e-210	696
20	23446000	rs2207988	0.047	A	C	-0.006	0.004	0.15	1.234e-207	4.799e-211	3.598e-210	696
20	24023083	rs11700303	0.079	G	T	-0.006	0.004	0.16	1.234e-207	4.799e-211	3.598e-210	696
20	24023900	rs6114428	0.079	C	T	-0.006	0.004	0.15	1.218e-207	4.733e-211	3.548e-210	698
20	24474663	rs6036822	0.379	C	G	-0.003	0.002	0.17	1.21e-207	4.702e-211	3.525e-210	699.5
20	24667400	rs1883925	0.344	G	A	0.003	0.002	0.17	1.21e-207	4.702e-211	3.525e-210	699.5
20	24528618	rs6036836	0.056	A	G	-0.008	0.006	0.17	1.193e-207	4.636e-211	3.476e-210	701
20	23343491	rs4815198	0.458	C	T	-0.003	0.002	0.18	1.192e-207	4.63e-211	3.471e-210	702.5
20	23479088	rs2983296	0.465	G	A	-0.003	0.002	0.17	1.192e-207	4.63e-211	3.471e-210	702.5
20	24644682	rs729541	0.096	C	T	0.005	0.003	0.17	1.181e-207	4.588e-211	3.44e-210	704
20	23446429	rs6048810	0.046	A	G	-0.006	0.004	0.17	1.179e-207	4.579e-211	3.433e-210	707
20	24513596	rs6049760	0.275	G	A	-0.003	0.002	0.18	1.179e-207	4.579e-211	3.433e-210	707
20	24686375	rs11699876	0.232	T	C	-0.003	0.002	0.18	1.179e-207	4.579e-211	3.433e-210	707
20	24697814	rs11699163	0.236	C	A	-0.003	0.002	0.18	1.179e-207	4.579e-211	3.433e-210	707
20	24698851	rs11699717	0.236	G	A	-0.003	0.002	0.18	1.179e-207	4.579e-211	3.433e-210	707
20	23525336	rs1467501	0.392	T	C	0.003	0.002	0.17	1.16e-207	4.501e-211	3.375e-210	712.5
20	23548300	rs2405388	0.39	A	G	0.003	0.002	0.18	1.16e-207	4.501e-211	3.375e-210	712.5
20	23551311	rs6036445	0.399	G	A	0.003	0.002	0.18	1.16e-207	4.501e-211	3.375e-210	712.5
20	23844813	rs6076156	0.466	G	A	-0.003	0.002	0.17	1.16e-207	4.501e-211	3.375e-210	712.5
20	24177786	rs1496400	0.481	T	C	-0.003	0.002	0.17	1.16e-207	4.501e-211	3.375e-210	712.5
20	24217203	rs2474441	0.47	T	G	-0.003	0.002	0.18	1.16e-207	4.501e-211	3.375e-210	712.5
20	23445597	rs6114100	0.045	A	G	-0.006	0.004	0.17	1.156e-207	4.485e-211	3.364e-210	716
20	23437384	rs6137957	0.044	A	G	-0.006	0.004	0.17	1.143e-207	4.433e-211	3.324e-210	717.5
20	24108734	rs6132702	0.048	A	G	-0.006	0.004	0.17	1.143e-207	4.433e-211	3.324e-210	717.5
20	23400852	rs743023	0.292	C	T	-0.003	0.002	0.19	1.132e-207	4.39e-211	3.292e-210	720
20	23822504	rs6083296	0.323	G	T	-0.003	0.002	0.18	1.132e-207	4.39e-211	3.292e-210	720
20	24445550	rs722602	0.319	C	T	-0.003	0.002	0.18	1.132e-207	4.39e-211	3.292e-210	720
20	24560312	rs6049793	0.216	T	C	0.003	0.002	0.18	1.129e-207	4.377e-211	3.283e-210	722
20	24020822	rs6114424	0.066	T	C	-0.005	0.004	0.18	1.119e-207	4.34e-211	3.255e-210	723.5
20	24024259	rs4416288	0.079	C	T	-0.005	0.004	0.18	1.119e-207	4.34e-211	3.255e-210	723.5
20	23453912	rs6083135	0.076	G	A	-0.006	0.004	0.19	1.108e-207	4.293e-211	3.22e-210	728
20	23478792	rs2983295	0.465	C	T	-0.002	0.002	0.2	1.108e-207	4.293e-211	3.22e-210	728
20	24023041	rs11698121	0.079	G	C	-0.006	0.004	0.18	1.108e-207	4.293e-211	3.22e-210	728
20	24100021	rs1005527	0.491	G	A	-0.002	0.002	0.2	1.108e-207	4.293e-211	3.22e-210	728
20	24159081	rs8116594	0.481	G	C	-0.002	0.002	0.2	1.108e-207	4.293e-211	3.22e-210	728
20	24164937	rs11698401	0.481	T	C	-0.002	0.002	0.2	1.108e-207	4.293e-211	3.22e-210	728
20	24169245	rs7263427	0.481	G	A	-0.002	0.002	0.21	1.108e-207	4.293e-211	3.22e-210	728
20	24322957	rs878289	0.227	C	T	0.003	0.002	0.19	1.086e-207	4.208e-211	3.157e-210	732.5
20	24666736	rs12625360	0.233	G	A	-0.003	0.002	0.19	1.086e-207	4.208e-211	3.157e-210	732.5
20	24023335	rs11700365	0.079	C	T	-0.005	0.004	0.19	1.085e-207	4.202e-211	3.152e-210	734
20	23430519	rs2424559	0.492	C	T	0.003	0.002	0.19	1.083e-207	4.195e-211	3.147e-210	738.5
20	23464683	rs2983286	0.441	A	T	0.003	0.002	0.18	1.083e-207	4.195e-211	3.147e-210	738.5
20	23530065	rs1033710	0.389	A	C	0.003	0.002	0.2	1.083e-207	4.195e-211	3.147e-210	738.5
20	23530729	rs1033712	0.389	A	G	0.003	0.002	0.2	1.083e-207	4.195e-211	3.147e-210	738.5
20	23531276	rs1028561	0.389	A	G	0.003	0.002	0.2	1.083e-207	4.195e-211	3.147e-210	738.5
20	23549541	rs1467503	0.399	A	G	0.003	0.002	0.19	1.083e-207	4.195e-211	3.147e-210	738.5
20	23567787	rs6083189	0.395	A	C	0.003	0.002	0.19	1.083e-207	4.195e-211	3.147e-210	738.5
20	24499180	rs6132738	0.329	A	T	-0.003	0.002	0.2	1.083e-207	4.195e-211	3.147e-210	738.5
20	23406519	rs6076072	0.105	C	A	-0.004	0.003	0.18	1.079e-207	4.177e-211	3.133e-210	743
20	23434267	rs6114094	0.045	C	T	-0.005	0.004	0.19	1.075e-207	4.16e-211	3.121e-210	744.5
20	24024900	rs11698913	0.079	A	G	-0.005	0.004	0.19	1.075e-207	4.16e-211	3.121e-210	744.5
20	24487003	rs6138309	0.323	A	G	-0.003	0.002	0.18	1.062e-207	4.109e-211	3.083e-210	746
20	23424613	rs3746736	0.494	C	T	0.002	0.002	0.21	1.033e-207	3.993e-211	2.997e-210	747
20	23438889	rs6048803	0.045	G	A	-0.005	0.004	0.2	1.029e-207	3.979e-211	2.986e-210	748.5
20	23444301	rs6106656	0.046	G	A	-0.005	0.004	0.2	1.029e-207	3.979e-211	2.986e-210	748.5
20	24557888	rs6114780	0.219	G	A	0.003	0.002	0.22	1.026e-207	3.968e-211	2.978e-210	751
20	24666991	rs12624535	0.232	C	T	-0.003	0.002	0.21	1.026e-207	3.968e-211	2.978e-210	751
20	24667030	rs12624740	0.232	G	T	-0.003	0.002	0.21	1.026e-207	3.968e-211	2.978e-210	751
20	23446322	rs6114101	0.046	T	C	-0.005	0.004	0.21	1.021e-207	3.945e-211	2.961e-210	753.5
20	24023974	rs6114430	0.079	C	T	-0.005	0.004	0.2	1.021e-207	3.945e-211	2.961e-210	753.5
20	23503309	rs3004120	0.429	C	T	-0.002	0.002	0.2	1.014e-207	3.92e-211	2.942e-210	763
20	23505263	rs3004121	0.429	C	T	-0.002	0.002	0.21	1.014e-207	3.92e-211	2.942e-210	763
20	23526975	rs8115581	0.399	G	A	0.002	0.002	0.22	1.014e-207	3.92e-211	2.942e-210	763
20	23528536	rs6076084	0.388	C	T	0.002	0.002	0.21	1.014e-207	3.92e-211	2.942e-210	763
20	23528662	rs6083145	0.388	A	G	0.002	0.002	0.21	1.014e-207	3.92e-211	2.942e-210	763
20	23529319	rs6083146	0.389	A	G	0.002	0.002	0.2	1.014e-207	3.92e-211	2.942e-210	763
20	23529418	rs6083147	0.389	C	G	0.002	0.002	0.2	1.014e-207	3.92e-211	2.942e-210	763
20	23530656	rs2180665	0.389	A	G	0.002	0.002	0.2	1.014e-207	3.92e-211	2.942e-210	763
20	23530941	rs1028560	0.389	G	A	0.002	0.002	0.2	1.014e-207	3.92e-211	2.942e-210	763
20	23558266	rs6083181	0.396	A	G	0.002	0.002	0.2	1.014e-207	3.92e-211	2.942e-210	763
20	23564645	rs4815218	0.398	G	A	0.002	0.002	0.21	1.014e-207	3.92e-211	2.942e-210	763
20	23565536	rs6048906	0.398	G	T	0.002	0.002	0.21	1.014e-207	3.92e-211	2.942e-210	763
20	23565794	rs4815221	0.396	T	C	0.002	0.002	0.21	1.014e-207	3.92e-211	2.942e-210	763
20	23566372	rs6138008	0.396	T	C	0.002	0.002	0.21	1.014e-207	3.92e-211	2.942e-210	763
20	23567918	rs6083190	0.393	G	A	0.002	0.002	0.21	1.014e-207	3.92e-211	2.942e-210	763
20	23567991	rs2983627	0.394	T	C	-0.002	0.002	0.22	1.014e-207	3.92e-211	2.942e-210	763
20	24488340	rs1326305	0.345	A	G	-0.002	0.002	0.22	1.014e-207	3.92e-211	2.942e-210	763
20	24532613	rs1326298	0.226	T	C	0.003	0.002	0.22	1.011e-207	3.909e-211	2.934e-210	772.5
20	24542281	rs1326301	0.222	T	C	0.003	0.002	0.21	1.011e-207	3.909e-211	2.934e-210	772.5
20	24417160	rs11696734	0.091	G	A	-0.005	0.004	0.21	1.005e-207	3.884e-211	2.915e-210	774
20	24471991	rs8121807	0.381	C	G	-0.003	0.002	0.22	9.982e-208	3.856e-211	2.894e-210	776.5
20	24475213	rs16986675	0.125	T	C	-0.005	0.004	0.22	9.982e-208	3.856e-211	2.894e-210	776.5
20	24648255	rs2387080	0.272	A	G	-0.003	0.002	0.24	9.982e-208	3.856e-211	2.894e-210	776.5
20	24717108	rs2424637	0.377	A	G	0.003	0.002	0.22	9.982e-208	3.856e-211	2.894e-210	776.5
20	23444359	rs6137966	0.045	T	A	-0.005	0.004	0.21	9.909e-208	3.827e-211	2.872e-210	779
20	24500721	rs1555892	0.278	A	G	-0.003	0.002	0.21	9.84e-208	3.799e-211	2.852e-210	780
20	24556917	rs2026565	0.233	G	T	0.003	0.002	0.23	9.714e-208	3.749e-211	2.814e-210	781.5
20	24666728	rs12625366	0.233	A	C	-0.003	0.002	0.22	9.714e-208	3.749e-211	2.814e-210	781.5
20	23380027	rs6048781	0.458	C	T	-0.002	0.002	0.25	9.656e-208	3.726e-211	2.797e-210	783.5
20	24195139	rs6049504	0.449	A	G	-0.002	0.002	0.24	9.656e-208	3.726e-211	2.797e-210	783.5
20	24020757	rs6114422	0.067	T	G	-0.005	0.004	0.22	9.625e-208	3.714e-211	2.788e-210	785.5
20	24020776	rs6114423	0.067	A	G	-0.005	0.004	0.22	9.625e-208	3.714e-211	2.788e-210	785.5
20	23732815	rs4488738	0.075	A	G	-0.006	0.005	0.22	9.601e-208	3.704e-211	2.781e-210	787
20	24683289	rs6106930	0.093	T	C	-0.004	0.004	0.21	9.587e-208	3.699e-211	2.777e-210	788
20	23546639	rs2295564	0.388	G	T	0.002	0.002	0.24	9.524e-208	3.673e-211	2.758e-210	791.5
20	23564151	rs6048905	0.398	A	T	0.002	0.002	0.22	9.524e-208	3.673e-211	2.758e-210	791.5
20	23565017	rs2145241	0.396	T	C	0.002	0.002	0.22	9.524e-208	3.673e-211	2.758e-210	791.5
20	23565778	rs4815220	0.402	G	A	0.002	0.002	0.22	9.524e-208	3.673e-211	2.758e-210	791.5
20	23847463	rs4524182	0.464	T	A	-0.002	0.002	0.24	9.524e-208	3.673e-211	2.758e-210	791.5
20	24488084	rs6083539	0.347	A	G	-0.002	0.002	0.24	9.524e-208	3.673e-211	2.758e-210	791.5
20	23810703	rs6076134	0.331	G	C	-0.002	0.002	0.25	9.407e-208	3.627e-211	2.723e-210	797
20	24547144	rs13039850	0.318	T	C	0.002	0.002	0.24	9.407e-208	3.627e-211	2.723e-210	797
20	24558132	rs4815279	0.302	C	T	-0.002	0.002	0.24	9.407e-208	3.627e-211	2.723e-210	797
20	24662065	rs3813914	0.263	A	C	-0.002	0.002	0.26	9.407e-208	3.627e-211	2.723e-210	797
20	24711015	rs6049921	0.264	T	C	-0.002	0.002	0.26	9.407e-208	3.627e-211	2.723e-210	797
20	23432528	rs2236021	0.046	G	A	-0.005	0.004	0.22	9.354e-208	3.606e-211	2.708e-210	800
20	24326907	rs6049614	0.227	A	C	0.003	0.002	0.25	9.304e-208	3.586e-211	2.693e-210	802.5
20	24328975	rs926608	0.223	C	T	0.003	0.002	0.24	9.304e-208	3.586e-211	2.693e-210	802.5
20	24331310	rs6049617	0.223	C	T	0.003	0.002	0.25	9.304e-208	3.586e-211	2.693e-210	802.5
20	24647725	rs12624459	0.273	T	C	-0.003	0.002	0.24	9.304e-208	3.586e-211	2.693e-210	802.5
20	24539941	rs6083555	0.281	A	G	0.003	0.002	0.24	9.212e-208	3.549e-211	2.666e-210	805
20	23979305	rs6036600	0.099	A	G	0.004	0.003	0.23	9.156e-208	3.527e-211	2.649e-210	806
20	23330720	rs761723	0.463	G	A	-0.002	0.002	0.27	9.055e-208	3.487e-211	2.619e-210	811.5
20	23374709	rs6048779	0.459	G	C	-0.002	0.002	0.26	9.055e-208	3.487e-211	2.619e-210	811.5
20	23378345	rs2243448	0.459	A	G	-0.002	0.002	0.26	9.055e-208	3.487e-211	2.619e-210	811.5
20	23382652	rs6048784	0.458	T	A	-0.002	0.002	0.25	9.055e-208	3.487e-211	2.619e-210	811.5
20	23398738	rs1016628	0.459	C	G	-0.002	0.002	0.26	9.055e-208	3.487e-211	2.619e-210	811.5
20	23517691	rs2983632	0.433	A	G	-0.002	0.002	0.25	9.055e-208	3.487e-211	2.619e-210	811.5
20	24190620	rs565833	0.45	G	A	-0.002	0.002	0.27	9.055e-208	3.487e-211	2.619e-210	811.5
20	24195821	rs501262	0.449	C	G	-0.002	0.002	0.26	9.055e-208	3.487e-211	2.619e-210	811.5
20	24196619	rs472526	0.449	G	T	-0.002	0.002	0.27	9.055e-208	3.487e-211	2.619e-210	811.5
20	24204545	rs550792	0.448	C	T	-0.002	0.002	0.26	9.055e-208	3.487e-211	2.619e-210	811.5
20	23725528	rs6049057	0.055	A	G	0.005	0.004	0.25	9.016e-208	3.471e-211	2.607e-210	817
20	23527769	rs4813499	0.388	T	A	0.002	0.002	0.24	8.966e-208	3.452e-211	2.593e-210	821
20	23529278	rs6076085	0.389	A	G	0.002	0.002	0.25	8.966e-208	3.452e-211	2.593e-210	821
20	23548401	rs2247337	0.389	C	T	0.002	0.002	0.26	8.966e-208	3.452e-211	2.593e-210	821
20	24110966	rs12480224	0.495	A	G	-0.002	0.002	0.24	8.966e-208	3.452e-211	2.593e-210	821
20	24219544	rs858068	0.449	G	C	-0.002	0.002	0.25	8.966e-208	3.452e-211	2.593e-210	821
20	24486900	rs6076231	0.348	A	G	-0.002	0.002	0.26	8.966e-208	3.452e-211	2.593e-210	821
20	24716214	rs2424630	0.346	G	C	0.002	0.002	0.27	8.966e-208	3.452e-211	2.593e-210	821
20	24362897	rs11696764	0.091	A	G	-0.004	0.004	0.25	8.926e-208	3.436e-211	2.581e-210	825
20	24472761	rs11907737	0.384	A	G	-0.002	0.002	0.25	8.888e-208	3.42e-211	2.569e-210	826.5
20	24492006	rs2386954	0.301	A	C	-0.002	0.002	0.27	8.888e-208	3.42e-211	2.569e-210	826.5
20	23902127	rs2261492	0.132	T	G	0.004	0.004	0.24	8.817e-208	3.393e-211	2.549e-210	831
20	24319893	rs2206649	0.218	T	A	0.002	0.002	0.28	8.817e-208	3.393e-211	2.549e-210	831
20	24332731	rs6036744	0.223	G	A	0.002	0.002	0.27	8.817e-208	3.393e-211	2.549e-210	831
20	24334682	rs6049621	0.227	C	T	0.002	0.002	0.26	8.817e-208	3.393e-211	2.549e-210	831
20	24656197	rs6049859	0.234	T	C	-0.002	0.002	0.28	8.817e-208	3.393e-211	2.549e-210	831
20	24662493	rs13045305	0.233	G	A	-0.002	0.002	0.28	8.817e-208	3.393e-211	2.549e-210	831
20	24663735	rs6106924	0.342	G	C	0.002	0.002	0.25	8.817e-208	3.393e-211	2.549e-210	831
20	24233951	rs17249942	0.341	A	G	-0.003	0.002	0.27	8.754e-208	3.368e-211	2.53e-210	835
20	23387550	rs2295239	0.458	T	C	-0.002	0.002	0.27	8.517e-208	3.274e-211	2.46e-210	840.5
20	23388975	rs4142246	0.459	G	A	-0.002	0.002	0.29	8.517e-208	3.274e-211	2.46e-210	840.5
20	23486218	rs3004116	0.487	T	A	-0.002	0.002	0.28	8.517e-208	3.274e-211	2.46e-210	840.5
20	24196578	rs473253	0.449	T	C	-0.002	0.002	0.29	8.517e-208	3.274e-211	2.46e-210	840.5
20	24209157	rs512615	0.448	A	G	-0.002	0.002	0.28	8.517e-208	3.274e-211	2.46e-210	840.5
20	24212045	rs1120902	0.448	C	T	-0.002	0.002	0.28	8.517e-208	3.274e-211	2.46e-210	840.5
20	24212096	rs1120901	0.447	C	T	-0.002	0.002	0.28	8.517e-208	3.274e-211	2.46e-210	840.5
20	24212970	rs529070	0.448	A	G	-0.002	0.002	0.27	8.517e-208	3.274e-211	2.46e-210	840.5
20	24214248	rs496268	0.448	A	G	-0.002	0.002	0.28	8.517e-208	3.274e-211	2.46e-210	840.5
20	24245364	rs6049557	0.079	G	T	0.004	0.004	0.26	8.517e-208	3.274e-211	2.46e-210	840.5
20	23457003	rs1028520	0.441	G	C	0.002	0.002	0.28	8.464e-208	3.252e-211	2.444e-210	848.5
20	23546336	rs2295561	0.388	G	A	0.002	0.002	0.27	8.464e-208	3.252e-211	2.444e-210	848.5
20	23547770	rs13040567	0.389	A	G	0.002	0.002	0.28	8.464e-208	3.252e-211	2.444e-210	848.5
20	24714639	rs2424629	0.37	A	G	0.002	0.002	0.28	8.464e-208	3.252e-211	2.444e-210	848.5
20	24715544	rs910237	0.346	C	A	0.002	0.002	0.29	8.464e-208	3.252e-211	2.444e-210	848.5
20	24716288	rs2424631	0.346	C	A	0.002	0.002	0.29	8.464e-208	3.252e-211	2.444e-210	848.5
20	24328438	rs2092467	0.227	T	C	0.002	0.002	0.29	8.374e-208	3.217e-211	2.417e-210	854
20	24545931	rs1980821	0.28	T	C	0.002	0.002	0.27	8.374e-208	3.217e-211	2.417e-210	854
20	24659446	rs6049872	0.233	G	A	-0.002	0.002	0.29	8.374e-208	3.217e-211	2.417e-210	854
20	24714340	rs714689	0.242	T	C	-0.002	0.002	0.28	8.374e-208	3.217e-211	2.417e-210	854
20	24715500	rs6076261	0.242	G	T	-0.002	0.002	0.27	8.374e-208	3.217e-211	2.417e-210	854
20	23858614	rs4239742	0.286	G	C	-0.002	0.002	0.28	8.336e-208	3.202e-211	2.406e-210	858
20	24334413	rs6049620	0.213	T	A	0.002	0.002	0.27	8.336e-208	3.202e-211	2.406e-210	858
20	24653909	rs6049851	0.233	A	G	-0.002	0.002	0.27	8.336e-208	3.202e-211	2.406e-210	858
20	24716895	rs8125200	0.245	T	C	-0.003	0.003	0.28	8.19e-208	3.144e-211	2.363e-210	860
20	23925871	rs6106759	0.147	T	C	0.005	0.004	0.28	8.128e-208	3.119e-211	2.344e-210	861
20	24207335	rs575635	0.448	T	G	-0.002	0.002	0.3	8.035e-208	3.083e-211	2.317e-210	864
20	24208270	rs546094	0.448	T	C	-0.002	0.002	0.3	8.035e-208	3.083e-211	2.317e-210	864
20	24214339	rs495354	0.448	C	A	-0.002	0.002	0.31	8.035e-208	3.083e-211	2.317e-210	864
20	24216313	rs2644845	0.448	G	A	-0.002	0.002	0.31	8.035e-208	3.083e-211	2.317e-210	864
20	24681352	rs6114836	0.093	A	G	-0.004	0.004	0.29	8.035e-208	3.083e-211	2.317e-210	864
20	24270442	rs6049568	0.076	T	C	0.004	0.004	0.29	8.023e-208	3.078e-211	2.313e-210	867
20	23525526	rs2180664	0.392	A	G	0.002	0.002	0.3	8.012e-208	3.073e-211	2.31e-210	870.5
20	23547744	rs6138001	0.388	T	G	0.002	0.002	0.29	8.012e-208	3.073e-211	2.31e-210	870.5
20	24195694	rs502250	0.382	A	G	-0.002	0.002	0.33	8.012e-208	3.073e-211	2.31e-210	870.5
20	24217552	rs858072	0.382	C	A	-0.002	0.002	0.31	8.012e-208	3.073e-211	2.31e-210	870.5
20	24221862	rs858061	0.452	T	G	-0.002	0.002	0.28	8.012e-208	3.073e-211	2.31e-210	870.5
20	24313473	rs6106856	0.474	A	G	0.002	0.002	0.32	8.012e-208	3.073e-211	2.31e-210	870.5
20	24306916	rs4611717	0.368	A	C	0.002	0.002	0.3	7.99e-208	3.065e-211	2.304e-210	874
20	24653105	rs6049847	0.233	G	A	-0.002	0.002	0.32	7.971e-208	3.057e-211	2.298e-210	876.5
20	24656960	rs742807	0.233	T	C	-0.002	0.002	0.31	7.971e-208	3.057e-211	2.298e-210	876.5
20	24658952	rs6049868	0.234	G	A	-0.002	0.002	0.31	7.971e-208	3.057e-211	2.298e-210	876.5
20	24659106	rs6049869	0.233	G	C	-0.002	0.002	0.3	7.971e-208	3.057e-211	2.298e-210	876.5
20	23703174	rs11699507	0.052	G	T	0.005	0.004	0.29	7.953e-208	3.05e-211	2.293e-210	879.5
20	24665461	rs734288	0.232	A	G	-0.002	0.002	0.3	7.953e-208	3.05e-211	2.293e-210	879.5
20	24344702	rs1016589	0.176	C	T	0.002	0.002	0.3	7.938e-208	3.044e-211	2.288e-210	881
20	23868926	rs4074167	0.166	C	G	0.003	0.003	0.29	7.876e-208	3.02e-211	2.27e-210	882
20	23328004	rs6048743	0.156	G	A	0.003	0.003	0.28	7.857e-208	3.012e-211	2.264e-210	883
20	23345844	rs6048760	0.46	C	A	-0.002	0.002	0.34	7.604e-208	2.912e-211	2.189e-210	893.5
20	23405281	rs2180139	0.457	A	G	-0.002	0.002	0.33	7.604e-208	2.912e-211	2.189e-210	893.5
20	23424886	rs6083127	0.495	C	T	0.002	0.002	0.32	7.604e-208	2.912e-211	2.189e-210	893.5
20	23432891	rs2249239	0.446	C	G	-0.002	0.002	0.32	7.604e-208	2.912e-211	2.189e-210	893.5
20	24220574	rs858063	0.382	A	G	-0.002	0.002	0.33	7.604e-208	2.912e-211	2.189e-210	893.5
20	24228709	rs2644843	0.347	A	T	-0.002	0.002	0.33	7.604e-208	2.912e-211	2.189e-210	893.5
20	24235560	rs224794	0.427	G	A	-0.002	0.002	0.34	7.604e-208	2.912e-211	2.189e-210	893.5
20	24430014	rs6049700	0.263	G	T	-0.002	0.002	0.32	7.604e-208	2.912e-211	2.189e-210	893.5
20	24439248	rs6114734	0.295	T	G	-0.002	0.002	0.34	7.604e-208	2.912e-211	2.189e-210	893.5
20	24548274	rs6049791	0.225	A	G	0.002	0.002	0.32	7.604e-208	2.912e-211	2.189e-210	893.5
20	24652503	rs4514953	0.233	C	A	-0.002	0.002	0.33	7.604e-208	2.912e-211	2.189e-210	893.5
20	24652768	rs6049846	0.233	T	G	-0.002	0.002	0.34	7.604e-208	2.912e-211	2.189e-210	893.5
20	24654311	rs6049854	0.272	G	A	-0.002	0.002	0.34	7.604e-208	2.912e-211	2.189e-210	893.5
20	24654509	rs8117680	0.233	T	C	-0.002	0.002	0.34	7.604e-208	2.912e-211	2.189e-210	893.5
20	24655199	rs4140548	0.233	G	A	-0.002	0.002	0.34	7.604e-208	2.912e-211	2.189e-210	893.5
20	24656228	rs6049860	0.234	G	A	-0.002	0.002	0.33	7.604e-208	2.912e-211	2.189e-210	893.5
20	24675776	rs8114991	0.089	T	C	-0.004	0.004	0.31	7.604e-208	2.912e-211	2.189e-210	893.5
20	24712082	rs4815302	0.369	C	G	0.002	0.002	0.32	7.604e-208	2.912e-211	2.189e-210	893.5
20	24713912	rs6036896	0.242	A	G	-0.002	0.002	0.31	7.604e-208	2.912e-211	2.189e-210	893.5
20	24716676	rs2424632	0.344	C	G	0.002	0.002	0.33	7.604e-208	2.912e-211	2.189e-210	893.5
20	23995560	rs6106765	0.133	G	A	-0.004	0.004	0.33	7.432e-208	2.844e-211	2.139e-210	904
20	23969285	rs2424608	0.081	G	C	-0.007	0.007	0.33	7.396e-208	2.83e-211	2.128e-210	905
20	24353531	rs6083509	0.152	A	G	0.003	0.003	0.32	7.341e-208	2.808e-211	2.112e-210	906
20	24556797	rs17250061	0.223	C	T	0.002	0.002	0.34	7.297e-208	2.791e-211	2.099e-210	907
20	23351889	rs1419008	0.268	T	C	0.002	0.002	0.34	7.284e-208	2.786e-211	2.095e-210	908
20	24657805	rs880502	0.233	A	G	-0.002	0.002	0.36	7.269e-208	2.78e-211	2.091e-210	910
20	24659301	rs6049871	0.233	A	G	-0.002	0.002	0.34	7.269e-208	2.78e-211	2.091e-210	910
20	24659571	rs6049874	0.233	A	G	-0.002	0.002	0.35	7.269e-208	2.78e-211	2.091e-210	910
20	23456975	rs1028521	0.441	G	C	0.002	0.002	0.34	7.236e-208	2.767e-211	2.081e-210	915
20	23526960	rs3004127	0.435	A	G	-0.002	0.002	0.36	7.236e-208	2.767e-211	2.081e-210	915
20	23549216	rs6083173	0.396	A	C	0.002	0.002	0.36	7.236e-208	2.767e-211	2.081e-210	915
20	24218889	rs858070	0.387	A	G	-0.002	0.002	0.35	7.236e-208	2.767e-211	2.081e-210	915
20	24219614	rs858067	0.387	T	A	-0.002	0.002	0.35	7.236e-208	2.767e-211	2.081e-210	915
20	24219927	rs858066	0.382	G	A	-0.002	0.002	0.36	7.236e-208	2.767e-211	2.081e-210	915
20	24221431	rs858062	0.387	C	G	-0.002	0.002	0.35	7.236e-208	2.767e-211	2.081e-210	915
20	23442042	rs2224220	0.445	T	C	0.002	0.002	0.37	7.216e-208	2.759e-211	2.075e-210	920.5
20	23477174	rs3004105	0.497	T	C	-0.002	0.002	0.37	7.216e-208	2.759e-211	2.075e-210	920.5
20	23482430	rs3004111	0.498	G	A	-0.002	0.002	0.35	7.216e-208	2.759e-211	2.075e-210	920.5
20	24675605	rs8121573	0.089	C	T	-0.003	0.004	0.33	7.216e-208	2.759e-211	2.075e-210	920.5
20	23995799	rs6049329	0.148	T	C	-0.003	0.003	0.35	7.144e-208	2.731e-211	2.054e-210	923
20	24020321	rs16986162	0.067	G	A	-0.004	0.004	0.36	7.091e-208	2.709e-211	2.038e-210	924
20	24356580	rs6076225	0.152	T	C	0.002	0.003	0.35	7.078e-208	2.705e-211	2.035e-210	925
20	24256388	rs6049562	0.079	A	G	0.003	0.004	0.36	7.023e-208	2.683e-211	2.018e-210	926
20	24157280	rs6036671	0.105	T	C	-0.003	0.003	0.36	7.008e-208	2.677e-211	2.014e-210	927
20	24546861	rs8126241	0.293	T	C	0.002	0.002	0.37	6.965e-208	2.66e-211	2.001e-210	930.5
20	24652296	rs4347916	0.233	G	T	-0.002	0.002	0.38	6.965e-208	2.66e-211	2.001e-210	930.5
20	24653399	rs6049849	0.233	A	G	-0.002	0.002	0.38	6.965e-208	2.66e-211	2.001e-210	930.5
20	24654354	rs8117582	0.233	A	C	-0.002	0.002	0.39	6.965e-208	2.66e-211	2.001e-210	930.5
20	24655158	rs4140549	0.233	A	G	-0.002	0.002	0.37	6.965e-208	2.66e-211	2.001e-210	930.5
20	24655754	rs6036878	0.233	C	T	-0.002	0.002	0.37	6.965e-208	2.66e-211	2.001e-210	930.5
20	24013201	rs6114415	0.07	A	G	-0.004	0.004	0.37	6.936e-208	2.648e-211	1.993e-210	934
20	23483870	rs3004112	0.498	A	G	-0.002	0.002	0.38	6.904e-208	2.636e-211	1.983e-210	936
20	23566319	rs6132642	0.398	C	T	0.002	0.002	0.38	6.904e-208	2.636e-211	1.983e-210	936
20	24206475	rs579358	0.45	C	T	-0.002	0.002	0.36	6.904e-208	2.636e-211	1.983e-210	936
20	23752472	rs6138069	0.053	A	G	0.004	0.005	0.37	6.884e-208	2.628e-211	1.977e-210	938
20	23551055	rs2983619	0.438	A	T	-0.002	0.002	0.4	6.869e-208	2.622e-211	1.973e-210	939
20	24274470	rs730744	0.076	C	T	0.003	0.004	0.38	6.751e-208	2.576e-211	1.938e-210	940
20	24430808	rs6036803	0.246	G	A	-0.002	0.002	0.38	6.724e-208	2.565e-211	1.93e-210	941
20	23997701	rs6049331	0.153	G	A	-0.003	0.003	0.38	6.715e-208	2.562e-211	1.928e-210	942
20	24186697	rs576373	0.429	A	G	0.003	0.004	0.39	6.71e-208	2.559e-211	1.926e-210	943
20	24515211	rs6114760	0.306	T	C	-0.002	0.002	0.41	6.688e-208	2.551e-211	1.92e-210	945.5
20	24649932	rs2092622	0.233	C	T	-0.002	0.002	0.4	6.688e-208	2.551e-211	1.92e-210	945.5
20	24650360	rs6036865	0.237	A	G	-0.002	0.002	0.41	6.688e-208	2.551e-211	1.92e-210	945.5
20	24660223	rs6049876	0.231	A	G	-0.002	0.002	0.41	6.688e-208	2.551e-211	1.92e-210	945.5
20	24019385	rs6114419	0.069	G	A	-0.004	0.004	0.38	6.668e-208	2.543e-211	1.914e-210	948
20	23981566	rs6036603	0.104	G	A	0.003	0.003	0.39	6.664e-208	2.542e-211	1.913e-210	949
20	23568490	rs2983629	0.442	A	G	0.002	0.002	0.41	6.648e-208	2.535e-211	1.908e-210	951.5
20	24238693	rs6106812	0.07	G	A	0.003	0.004	0.4	6.648e-208	2.535e-211	1.908e-210	951.5
20	24352637	rs2143509	0.291	T	C	0.002	0.002	0.41	6.648e-208	2.535e-211	1.908e-210	951.5
20	24445155	rs6114735	0.319	G	A	-0.002	0.002	0.4	6.648e-208	2.535e-211	1.908e-210	951.5
20	23564264	rs5029045	0.398	G	A	0.002	0.002	0.41	6.605e-208	2.518e-211	1.895e-210	956
20	24206991	rs574920	0.385	A	C	-0.002	0.002	0.4	6.605e-208	2.518e-211	1.895e-210	956
20	24214747	rs491653	0.385	G	A	-0.002	0.002	0.41	6.605e-208	2.518e-211	1.895e-210	956
20	24222452	rs858060	0.375	G	A	-0.002	0.002	0.41	6.605e-208	2.518e-211	1.895e-210	956
20	24396770	rs2092469	0.066	A	G	0.003	0.004	0.39	6.605e-208	2.518e-211	1.895e-210	956
20	23387816	rs2253834	0.458	C	T	-0.002	0.002	0.41	6.559e-208	2.5e-211	1.882e-210	959
20	24357029	rs11087464	0.282	A	G	0.007	0.008	0.41	6.496e-208	2.476e-211	1.863e-210	960
20	23977436	rs3843774	0.104	A	T	0.003	0.003	0.41	6.48e-208	2.469e-211	1.858e-210	961
20	23718771	rs11698984	0.052	T	C	0.003	0.004	0.42	6.436e-208	2.452e-211	1.845e-210	963
20	24346138	rs1540913	0.229	A	G	0.002	0.002	0.44	6.436e-208	2.452e-211	1.845e-210	963
20	24546084	rs1980822	0.282	T	C	0.002	0.002	0.42	6.436e-208	2.452e-211	1.845e-210	963
20	24246087	rs6049558	0.077	C	T	0.003	0.004	0.42	6.416e-208	2.444e-211	1.84e-210	965.5
20	24247556	rs6036712	0.079	A	C	0.003	0.004	0.41	6.416e-208	2.444e-211	1.84e-210	965.5
20	23529910	rs1003203	0.432	T	C	-0.002	0.002	0.42	6.337e-208	2.413e-211	1.816e-210	968.5
20	23544764	rs6083171	0.388	G	A	0.002	0.002	0.45	6.337e-208	2.413e-211	1.816e-210	968.5
20	23546362	rs2295562	0.388	T	C	0.002	0.002	0.45	6.337e-208	2.413e-211	1.816e-210	968.5
20	24224380	rs224784	0.451	T	C	-0.002	0.002	0.43	6.337e-208	2.413e-211	1.816e-210	968.5
20	24016073	rs6049350	0.073	G	A	-0.003	0.004	0.43	6.294e-208	2.396e-211	1.804e-210	971
20	23565849	rs2983626	0.437	C	T	-0.001	0.002	0.47	6.281e-208	2.391e-211	1.8e-210	972
20	24700924	rs13041502	0.199	T	C	-0.002	0.002	0.44	6.257e-208	2.382e-211	1.793e-210	973
20	24265651	rs6036718	0.076	T	C	0.003	0.004	0.44	6.213e-208	2.364e-211	1.78e-210	974
20	24184722	rs224157	0.051	A	G	-0.004	0.005	0.44	6.202e-208	2.36e-211	1.777e-210	975
20	24328308	rs16986484	0.088	G	A	-0.003	0.003	0.44	6.187e-208	2.354e-211	1.772e-210	976
20	24185310	rs224156	0.051	A	G	-0.003	0.004	0.45	6.178e-208	2.351e-211	1.77e-210	977.5
20	24185387	rs224155	0.051	A	T	-0.003	0.004	0.45	6.178e-208	2.351e-211	1.77e-210	977.5
20	24372269	rs932419	0.248	C	T	0.002	0.002	0.48	6.153e-208	2.341e-211	1.762e-210	980
20	24372355	rs932418	0.247	G	A	0.002	0.002	0.47	6.153e-208	2.341e-211	1.762e-210	980
20	24421170	rs2223648	0.267	A	G	0.002	0.002	0.49	6.153e-208	2.341e-211	1.762e-210	980
20	24018165	rs4296496	0.086	T	C	0.003	0.004	0.46	6.121e-208	2.328e-211	1.753e-210	982
20	24357622	rs6036753	0.216	T	A	0.002	0.002	0.47	6.105e-208	2.322e-211	1.748e-210	983
20	23529388	rs2983611	0.432	T	C	-0.001	0.002	0.46	6.095e-208	2.318e-211	1.745e-210	985
20	23530612	rs1033711	0.432	C	T	0.001	0.002	0.46	6.095e-208	2.318e-211	1.745e-210	985
20	23568054	rs6048912	0.397	C	A	0.001	0.002	0.48	6.095e-208	2.318e-211	1.745e-210	985
20	23332297	rs6132598	0.154	C	G	0.002	0.003	0.46	6.08e-208	2.312e-211	1.741e-210	987
20	24013827	rs6049347	0.071	G	A	-0.003	0.004	0.46	6.073e-208	2.309e-211	1.739e-210	988
20	24661731	rs8124800	0.231	A	G	-0.002	0.002	0.48	6.054e-208	2.302e-211	1.733e-210	989
20	24019434	rs7344251	0.067	C	T	-0.003	0.004	0.47	6.044e-208	2.298e-211	1.73e-210	990
20	24333849	rs6036745	0.459	G	A	-0.001	0.002	0.49	6.032e-208	2.293e-211	1.727e-210	991
20	23883788	rs6036568	0.159	G	A	0.002	0.003	0.47	5.999e-208	2.28e-211	1.717e-210	992
20	23484325	rs3004113	0.409	A	G	0.001	0.002	0.47	5.941e-208	2.258e-211	1.7e-210	993
20	24253968	rs6049561	0.079	T	A	0.003	0.004	0.48	5.919e-208	2.249e-211	1.694e-210	994
20	23989930	rs3848799	0.426	C	T	-0.002	0.003	0.47	5.91e-208	2.245e-211	1.691e-210	995
20	23839581	rs6083308	0.212	G	T	0.007	0.01	0.49	5.901e-208	2.242e-211	1.688e-210	996
20	24078128	rs6049391	0.095	G	A	-0.002	0.003	0.48	5.891e-208	2.238e-211	1.686e-210	997
20	24000059	rs13044207	0.136	A	G	-0.003	0.004	0.49	5.878e-208	2.233e-211	1.682e-210	999
20	24208077	rs569066	0.382	T	C	-0.001	0.002	0.51	5.878e-208	2.233e-211	1.682e-210	999
20	24232681	rs224796	0.426	C	T	-0.001	0.002	0.49	5.878e-208	2.233e-211	1.682e-210	999
20	24227140	rs6138248	0.05	T	C	-0.003	0.004	0.5	5.869e-208	2.229e-211	1.679e-210	1001.5
20	24394703	rs6106872	0.229	A	G	0.002	0.002	0.5	5.869e-208	2.229e-211	1.679e-210	1001.5
20	23872072	rs6138158	0.157	G	A	0.002	0.003	0.49	5.857e-208	2.224e-211	1.675e-210	1004
20	23873518	rs6138159	0.157	G	A	0.002	0.003	0.48	5.857e-208	2.224e-211	1.675e-210	1004
20	23889307	rs6049224	0.157	C	G	0.002	0.003	0.49	5.857e-208	2.224e-211	1.675e-210	1004
20	23995164	rs6036613	0.058	G	A	-0.003	0.004	0.5	5.811e-208	2.207e-211	1.662e-210	1008.5
20	24230055	rs1102973	0.424	C	T	-0.001	0.002	0.53	5.811e-208	2.207e-211	1.662e-210	1008.5
20	24247240	rs6036711	0.078	T	C	0.002	0.004	0.5	5.811e-208	2.207e-211	1.662e-210	1008.5
20	24370600	rs6049644	0.223	G	A	0.001	0.002	0.51	5.811e-208	2.207e-211	1.662e-210	1008.5
20	24371062	rs1997790	0.224	C	A	0.001	0.002	0.51	5.811e-208	2.207e-211	1.662e-210	1008.5
20	24644927	rs735186	0.237	T	G	-0.001	0.002	0.53	5.811e-208	2.207e-211	1.662e-210	1008.5
20	24019372	rs7270099	0.086	T	C	0.002	0.004	0.51	5.776e-208	2.193e-211	1.652e-210	1012
20	24343834	rs1016591	0.299	A	G	0.001	0.002	0.53	5.75e-208	2.183e-211	1.644e-210	1013.5
20	24383099	rs6114689	0.344	A	C	-0.001	0.002	0.52	5.75e-208	2.183e-211	1.644e-210	1013.5
20	23968927	rs6132686	0.093	C	T	0.005	0.007	0.51	5.745e-208	2.181e-211	1.643e-210	1015
20	24147930	rs6049463	0.05	A	G	-0.003	0.004	0.51	5.73e-208	2.175e-211	1.638e-210	1016
20	24702905	rs13043903	0.196	G	T	-0.001	0.002	0.53	5.701e-208	2.164e-211	1.63e-210	1018
20	24703841	rs926708	0.196	A	G	-0.001	0.002	0.54	5.701e-208	2.164e-211	1.63e-210	1018
20	24708823	rs11698370	0.196	G	A	-0.001	0.002	0.55	5.701e-208	2.164e-211	1.63e-210	1018
20	23306662	rs9789823	0.38	C	A	-0.001	0.002	0.53	5.685e-208	2.157e-211	1.625e-210	1022.5
20	23376483	rs999068	0.458	A	G	-0.001	0.002	0.53	5.685e-208	2.157e-211	1.625e-210	1022.5
20	23546941	rs2295566	0.43	A	T	-0.001	0.002	0.51	5.685e-208	2.157e-211	1.625e-210	1022.5
20	23993266	rs6049321	0.07	G	A	-0.002	0.004	0.53	5.685e-208	2.157e-211	1.625e-210	1022.5
20	24323976	rs6049612	0.462	T	C	-0.001	0.002	0.54	5.685e-208	2.157e-211	1.625e-210	1022.5
20	24329074	rs926607	0.35	C	T	-0.001	0.002	0.55	5.685e-208	2.157e-211	1.625e-210	1022.5
20	23865477	rs6049203	0.157	T	C	0.002	0.003	0.54	5.602e-208	2.125e-211	1.601e-210	1026
20	24702197	rs6076254	0.322	T	C	0.001	0.002	0.56	5.579e-208	2.116e-211	1.594e-210	1027
20	24075217	rs6114474	0.095	T	C	-0.002	0.003	0.54	5.559e-208	2.108e-211	1.588e-210	1028.5
20	24333428	rs6076223	0.089	C	T	-0.002	0.003	0.55	5.559e-208	2.108e-211	1.588e-210	1028.5
20	24349238	rs6036751	0.216	G	T	0.001	0.002	0.56	5.55e-208	2.104e-211	1.585e-210	1030
20	24158051	rs6049472	0.051	G	C	-0.003	0.004	0.57	5.509e-208	2.088e-211	1.573e-210	1031
20	23867670	rs6049205	0.157	G	A	0.002	0.003	0.57	5.489e-208	2.081e-211	1.568e-210	1033
20	24292066	rs11696792	0.379	A	G	-0.001	0.002	0.58	5.489e-208	2.081e-211	1.568e-210	1033
20	24393190	rs6049660	0.228	A	G	0.001	0.002	0.57	5.489e-208	2.081e-211	1.568e-210	1033
20	23999178	rs6036614	0.073	T	C	-0.002	0.004	0.57	5.458e-208	2.068e-211	1.559e-210	1035
20	24391664	rs11700348	0.077	A	G	0.002	0.003	0.56	5.451e-208	2.066e-211	1.557e-210	1036
20	24282110	rs6036726	0.074	T	A	0.002	0.004	0.57	5.442e-208	2.062e-211	1.554e-210	1037
20	24282230	rs1293713	0.456	T	G	-0.001	0.002	0.6	5.426e-208	2.056e-211	1.549e-210	1039
20	24335938	rs6138276	0.338	A	C	-0.001	0.002	0.6	5.426e-208	2.056e-211	1.549e-210	1039
20	24703991	rs2424625	0.322	A	G	0.001	0.002	0.6	5.426e-208	2.056e-211	1.549e-210	1039
20	24298651	rs752291	0.456	C	T	0.001	0.002	0.59	5.413e-208	2.051e-211	1.545e-210	1043
20	24346335	rs1540912	0.216	G	A	0.001	0.002	0.58	5.413e-208	2.051e-211	1.545e-210	1043
20	24349358	rs6036752	0.217	G	A	0.001	0.002	0.6	5.413e-208	2.051e-211	1.545e-210	1043
20	24351080	rs6083506	0.216	C	T	0.001	0.002	0.58	5.413e-208	2.051e-211	1.545e-210	1043
20	24351279	rs6049631	0.216	A	G	0.001	0.002	0.57	5.413e-208	2.051e-211	1.545e-210	1043
20	23993953	rs6049324	0.07	G	A	-0.002	0.004	0.59	5.393e-208	2.043e-211	1.54e-210	1046
20	24021492	rs6106767	0.165	G	T	-0.002	0.003	0.59	5.385e-208	2.04e-211	1.537e-210	1047
20	24079492	rs6036642	0.095	C	A	-0.002	0.003	0.59	5.373e-208	2.035e-211	1.534e-210	1048
20	24414535	rs13045353	0.08	T	C	0.002	0.003	0.59	5.368e-208	2.033e-211	1.532e-210	1049
20	23792015	rs4328701	0.347	T	C	0.001	0.002	0.61	5.359e-208	2.03e-211	1.53e-210	1052
20	23802092	rs6083274	0.347	T	C	0.001	0.002	0.61	5.359e-208	2.03e-211	1.53e-210	1052
20	24233741	rs224795	0.495	T	C	-0.001	0.002	0.63	5.359e-208	2.03e-211	1.53e-210	1052
20	24301566	rs6076221	0.469	C	A	0.001	0.002	0.63	5.359e-208	2.03e-211	1.53e-210	1052
20	24614231	rs4813525	0.384	C	T	-0.001	0.002	0.59	5.359e-208	2.03e-211	1.53e-210	1052
20	24373717	rs6036762	0.224	A	C	0.001	0.002	0.59	5.352e-208	2.027e-211	1.528e-210	1057.5
20	24386780	rs6049656	0.223	A	G	0.001	0.002	0.6	5.352e-208	2.027e-211	1.528e-210	1057.5
20	24394875	rs6106873	0.229	C	T	0.001	0.002	0.62	5.352e-208	2.027e-211	1.528e-210	1057.5
20	24400058	rs2892180	0.228	C	T	0.001	0.002	0.62	5.352e-208	2.027e-211	1.528e-210	1057.5
20	24642499	rs12625030	0.235	T	G	-0.001	0.002	0.61	5.352e-208	2.027e-211	1.528e-210	1057.5
20	24644565	rs729540	0.237	C	T	-0.001	0.002	0.62	5.352e-208	2.027e-211	1.528e-210	1057.5
20	24282913	rs2132551	0.032	C	A	0.002	0.005	0.59	5.347e-208	2.025e-211	1.526e-210	1061
20	23993621	rs6049322	0.07	T	A	-0.002	0.004	0.6	5.323e-208	2.016e-211	1.519e-210	1062
20	24139207	rs6049452	0.051	C	A	-0.002	0.004	0.61	5.318e-208	2.014e-211	1.518e-210	1063
20	23893840	rs1857051	0.277	T	A	-0.001	0.002	0.61	5.29e-208	2.003e-211	1.509e-210	1068
20	23977072	rs3887942	0.199	G	A	-0.002	0.004	0.61	5.29e-208	2.003e-211	1.509e-210	1068
20	23992689	rs6049316	0.07	G	A	-0.002	0.004	0.62	5.29e-208	2.003e-211	1.509e-210	1068
20	24021265	rs16986164	0.157	T	C	-0.001	0.003	0.62	5.29e-208	2.003e-211	1.509e-210	1068
20	24234903	rs6083466	0.299	T	C	-0.001	0.003	0.6	5.29e-208	2.003e-211	1.509e-210	1068
20	24330115	rs6083497	0.089	A	G	-0.002	0.003	0.62	5.29e-208	2.003e-211	1.509e-210	1068
20	24398257	rs6132734	0.347	T	C	-0.001	0.002	0.61	5.29e-208	2.003e-211	1.509e-210	1068
20	24707068	rs6083597	0.321	T	C	0.001	0.002	0.61	5.29e-208	2.003e-211	1.509e-210	1068
20	24708653	rs11698382	0.196	A	G	-0.001	0.002	0.63	5.29e-208	2.003e-211	1.509e-210	1068
20	24138037	rs6049449	0.051	G	C	-0.002	0.004	0.63	5.262e-208	1.992e-211	1.501e-210	1073
20	23955778	rs755032	0.148	T	C	0.002	0.004	0.63	5.256e-208	1.989e-211	1.499e-210	1074
20	24429018	rs6036801	0.3	A	T	-0.001	0.002	0.63	5.235e-208	1.982e-211	1.493e-210	1075
20	23800519	rs4625984	0.347	T	G	0.001	0.002	0.65	5.224e-208	1.977e-211	1.49e-210	1077.5
20	23992815	rs6049317	0.07	G	A	-0.002	0.004	0.64	5.224e-208	1.977e-211	1.49e-210	1077.5
20	24328021	rs6049616	0.461	A	G	-0.001	0.002	0.65	5.224e-208	1.977e-211	1.49e-210	1077.5
20	24384826	rs2092468	0.355	A	G	-0.001	0.002	0.64	5.224e-208	1.977e-211	1.49e-210	1077.5
20	24688472	rs2223829	0.108	T	C	-0.002	0.004	0.64	5.186e-208	1.962e-211	1.479e-210	1080
20	24344883	rs1474735	0.208	G	T	0.001	0.002	0.66	5.18e-208	1.96e-211	1.477e-210	1081
20	24329379	rs12329430	0.35	G	A	-0.001	0.002	0.66	5.169e-208	1.956e-211	1.474e-210	1082.5
20	24365714	rs11087466	0.296	A	G	0.001	0.002	0.67	5.169e-208	1.956e-211	1.474e-210	1082.5
20	23991132	rs6049311	0.07	C	A	-0.002	0.004	0.65	5.164e-208	1.953e-211	1.472e-210	1084.5
20	24679412	rs11698940	0.082	A	G	-0.002	0.004	0.65	5.164e-208	1.953e-211	1.472e-210	1084.5
20	23485516	rs3004114	0.474	A	G	-0.001	0.002	0.66	5.157e-208	1.951e-211	1.471e-210	1086.5
20	24173190	rs511224	0.065	T	G	-0.002	0.004	0.66	5.157e-208	1.951e-211	1.471e-210	1086.5
20	24073964	rs6049385	0.095	C	T	-0.001	0.003	0.65	5.142e-208	1.945e-211	1.466e-210	1088
20	24650749	rs6036868	0.084	C	G	0.002	0.004	0.67	5.115e-208	1.935e-211	1.458e-210	1089
20	23989027	rs3848798	0.104	A	G	0.001	0.003	0.67	5.113e-208	1.934e-211	1.458e-210	1090
20	24530812	rs6036837	0.217	G	A	-0.001	0.003	0.66	5.111e-208	1.933e-211	1.457e-210	1091
20	24161594	rs6036673	0.05	T	C	-0.002	0.004	0.67	5.109e-208	1.932e-211	1.457e-210	1092.5
20	24176814	rs224152	0.05	G	A	-0.002	0.004	0.67	5.109e-208	1.932e-211	1.457e-210	1092.5
20	23990210	rs6049306	0.07	T	C	-0.002	0.004	0.68	5.107e-208	1.931e-211	1.456e-210	1097.5
20	23990696	rs6049310	0.07	T	A	-0.002	0.004	0.66	5.107e-208	1.931e-211	1.456e-210	1097.5
20	24208340	rs545266	0.385	G	C	-0.001	0.002	0.66	5.107e-208	1.931e-211	1.456e-210	1097.5
20	24222770	rs112838	0.38	A	G	-0.001	0.002	0.69	5.107e-208	1.931e-211	1.456e-210	1097.5
20	24385294	rs6114692	0.355	C	T	-0.001	0.002	0.66	5.107e-208	1.931e-211	1.456e-210	1097.5
20	24386321	rs6049654	0.355	A	G	-0.001	0.002	0.68	5.107e-208	1.931e-211	1.456e-210	1097.5
20	24393948	rs6036768	0.357	G	C	-0.001	0.002	0.69	5.107e-208	1.931e-211	1.456e-210	1097.5
20	24401863	rs6114708	0.36	A	G	-0.001	0.002	0.69	5.107e-208	1.931e-211	1.456e-210	1097.5
20	24639916	rs6076248	0.073	G	A	-0.002	0.004	0.68	5.094e-208	1.926e-211	1.452e-210	1102
20	23891641	rs6083320	0.282	A	G	-0.001	0.002	0.68	5.082e-208	1.922e-211	1.449e-210	1105
20	24341491	rs6114672	0.207	C	G	0.001	0.002	0.68	5.082e-208	1.922e-211	1.449e-210	1105
20	24342338	rs6049623	0.204	A	C	0.001	0.002	0.69	5.082e-208	1.922e-211	1.449e-210	1105
20	24345324	rs2143508	0.207	G	A	0.001	0.002	0.68	5.082e-208	1.922e-211	1.449e-210	1105
20	24615790	rs4140547	0.206	T	C	0.001	0.002	0.69	5.082e-208	1.922e-211	1.449e-210	1105
20	24004662	rs6049338	0.159	T	G	-0.001	0.003	0.69	5.079e-208	1.92e-211	1.448e-210	1108.5
20	24577509	rs4813522	0.171	T	C	0.001	0.003	0.68	5.079e-208	1.92e-211	1.448e-210	1108.5
20	23989782	rs3843777	0.07	T	C	-0.002	0.004	0.69	5.075e-208	1.919e-211	1.447e-210	1110.5
20	24431834	rs2050203	0.152	T	C	-0.002	0.004	0.68	5.075e-208	1.919e-211	1.447e-210	1110.5
20	24315092	rs6049604	0.488	G	A	0.001	0.002	0.71	5.064e-208	1.915e-211	1.443e-210	1113
20	24420191	rs2386952	0.298	A	G	0.001	0.002	0.71	5.064e-208	1.915e-211	1.443e-210	1113
20	24707912	rs2424627	0.299	T	C	0.001	0.002	0.7	5.064e-208	1.915e-211	1.443e-210	1113
20	23991082	rs6036608	0.065	A	G	-0.002	0.004	0.68	5.054e-208	1.911e-211	1.44e-210	1115.5
20	23994177	rs6036609	0.07	A	G	-0.002	0.004	0.69	5.054e-208	1.911e-211	1.44e-210	1115.5
20	24458873	rs6049718	0.176	T	C	0.001	0.003	0.7	5.05e-208	1.909e-211	1.439e-210	1117
20	24452619	rs6049713	0.491	A	G	-0.001	0.002	0.7	5.047e-208	1.908e-211	1.438e-210	1118
20	24376451	rs13040472	0.3	A	G	0.001	0.002	0.7	5.028e-208	1.901e-211	1.433e-210	1119
20	24618695	rs6049825	0.143	C	T	0.001	0.003	0.7	5.025e-208	1.899e-211	1.432e-210	1120
20	24673027	rs11907830	0.082	T	G	-0.002	0.004	0.7	5.017e-208	1.896e-211	1.43e-210	1121
20	23734210	rs6114258	0.065	T	C	-0.001	0.004	0.7	5.011e-208	1.894e-211	1.428e-210	1122
20	24002365	rs3859655	0.17	G	C	-0.001	0.003	0.72	5.009e-208	1.893e-211	1.427e-210	1123.5
20	24012188	rs3859656	0.168	C	A	-0.001	0.003	0.7	5.009e-208	1.893e-211	1.427e-210	1123.5
20	23425811	rs13037787	0.32	T	C	0.001	0.002	0.71	5.005e-208	1.892e-211	1.426e-210	1127
20	23801859	rs4533555	0.347	G	A	0.001	0.002	0.71	5.005e-208	1.892e-211	1.426e-210	1127
20	23993858	rs6049323	0.07	G	T	-0.001	0.004	0.72	5.005e-208	1.892e-211	1.426e-210	1127
20	23994675	rs6049327	0.07	G	T	-0.001	0.004	0.72	5.005e-208	1.892e-211	1.426e-210	1127
20	24228309	rs858058	0.41	G	T	0.001	0.002	0.73	5.005e-208	1.892e-211	1.426e-210	1127
20	23329694	rs3761277	0.155	C	T	0.001	0.003	0.72	5.002e-208	1.89e-211	1.425e-210	1130
20	23894550	rs2995108	0.286	A	G	0.001	0.002	0.73	4.997e-208	1.888e-211	1.424e-210	1132.5
20	24338161	rs6036747	0.204	G	A	0.001	0.002	0.73	4.997e-208	1.888e-211	1.424e-210	1132.5
20	24338450	rs6036748	0.204	A	G	0.001	0.002	0.71	4.997e-208	1.888e-211	1.424e-210	1132.5
20	24343387	rs6049624	0.203	G	T	0.001	0.002	0.7	4.997e-208	1.888e-211	1.424e-210	1132.5
20	24019472	rs6049352	0.158	T	A	-0.001	0.003	0.71	4.985e-208	1.884e-211	1.42e-210	1135
20	24666100	rs8114713	0.11	C	T	0.001	0.003	0.73	4.978e-208	1.881e-211	1.418e-210	1136
20	23988422	rs4499505	0.07	G	A	-0.001	0.004	0.73	4.975e-208	1.88e-211	1.417e-210	1137.5
20	24001032	rs7272919	0.087	A	C	0.001	0.004	0.73	4.975e-208	1.88e-211	1.417e-210	1137.5
20	24361668	rs6036754	0.296	G	A	0.001	0.002	0.74	4.973e-208	1.879e-211	1.417e-210	1140.5
20	24366890	rs6138286	0.355	G	A	-0.001	0.002	0.73	4.973e-208	1.879e-211	1.417e-210	1140.5
20	24504850	rs6049754	0.049	T	G	0.001	0.004	0.72	4.973e-208	1.879e-211	1.417e-210	1140.5
20	24707776	rs2179799	0.302	A	G	0.001	0.002	0.73	4.973e-208	1.879e-211	1.417e-210	1140.5
20	24701130	rs2064435	0.1	G	A	-0.001	0.004	0.73	4.961e-208	1.875e-211	1.413e-210	1143
20	23993002	rs6049318	0.07	C	T	-0.001	0.004	0.73	4.96e-208	1.874e-211	1.413e-210	1144.5
20	24257911	rs6049564	0.07	G	T	0.001	0.004	0.73	4.96e-208	1.874e-211	1.413e-210	1144.5
20	23347553	rs999072	0.402	T	C	-0.001	0.002	0.75	4.946e-208	1.869e-211	1.409e-210	1148
20	23481806	rs2983299	0.472	T	G	-0.001	0.002	0.76	4.946e-208	1.869e-211	1.409e-210	1148
20	23991297	rs6049312	0.07	T	C	-0.001	0.004	0.74	4.946e-208	1.869e-211	1.409e-210	1148
20	24006684	rs6049339	0.169	A	C	-0.001	0.003	0.72	4.946e-208	1.869e-211	1.409e-210	1148
20	24503530	rs13041233	0.244	G	A	-0.001	0.003	0.75	4.946e-208	1.869e-211	1.409e-210	1148
20	23988000	rs6049302	0.07	T	A	-0.001	0.004	0.75	4.932e-208	1.863e-211	1.405e-210	1152
20	23988347	rs4336010	0.07	G	A	-0.001	0.004	0.74	4.932e-208	1.863e-211	1.405e-210	1152
20	23988374	rs4499504	0.07	G	A	-0.001	0.004	0.74	4.932e-208	1.863e-211	1.405e-210	1152
20	24314057	rs6138267	0.097	A	G	0.001	0.003	0.74	4.93e-208	1.863e-211	1.404e-210	1154.5
20	24717674	rs2424638	0.247	C	T	0.001	0.003	0.75	4.93e-208	1.863e-211	1.404e-210	1154.5
20	24345144	rs1474734	0.207	A	G	0.001	0.002	0.75	4.922e-208	1.859e-211	1.402e-210	1156
20	23348007	rs1003417	0.392	A	T	-0.001	0.002	0.74	4.919e-208	1.858e-211	1.401e-210	1159
20	23992599	rs6049315	0.07	C	G	-0.001	0.004	0.75	4.919e-208	1.858e-211	1.401e-210	1159
20	24242138	rs224787	0.368	C	T	0.001	0.002	0.77	4.919e-208	1.858e-211	1.401e-210	1159
20	24396285	rs2386949	0.357	A	G	-0.001	0.002	0.74	4.919e-208	1.858e-211	1.401e-210	1159
20	24645639	rs3746326	0.333	C	T	0.001	0.002	0.75	4.919e-208	1.858e-211	1.401e-210	1159
20	24010555	rs6036619	0.161	A	G	-0.001	0.003	0.76	4.911e-208	1.855e-211	1.399e-210	1162
20	23981056	rs6049297	0.064	A	C	0.001	0.004	0.76	4.907e-208	1.853e-211	1.397e-210	1163
20	24299534	rs6138266	0.097	A	G	0.001	0.004	0.76	4.904e-208	1.852e-211	1.396e-210	1164
20	24364205	rs6036755	0.296	C	T	0.001	0.002	0.78	4.896e-208	1.849e-211	1.394e-210	1165.5
20	24398209	rs7274700	0.101	A	G	0.001	0.003	0.76	4.896e-208	1.849e-211	1.394e-210	1165.5
20	23984236	rs8125708	0.07	G	A	-0.001	0.004	0.76	4.892e-208	1.847e-211	1.393e-210	1168
20	23985733	rs6049300	0.07	G	C	-0.001	0.004	0.76	4.892e-208	1.847e-211	1.393e-210	1168
20	23987520	rs6049301	0.07	T	C	-0.001	0.004	0.76	4.892e-208	1.847e-211	1.393e-210	1168
20	24428898	rs6515500	0.076	C	G	0.001	0.004	0.77	4.876e-208	1.841e-211	1.388e-210	1170
20	24226353	rs6132718	0.049	T	C	-0.001	0.004	0.79	4.867e-208	1.838e-211	1.386e-210	1171.5
20	24231522	rs6138249	0.049	T	G	-0.001	0.004	0.78	4.867e-208	1.838e-211	1.386e-210	1171.5
20	23474079	rs2236085	0.469	T	C	-0.001	0.002	0.79	4.865e-208	1.837e-211	1.385e-210	1174
20	23482396	rs3004110	0.472	T	C	-0.001	0.002	0.79	4.865e-208	1.837e-211	1.385e-210	1174
20	23734905	rs6106704	0.065	G	C	-0.001	0.004	0.78	4.865e-208	1.837e-211	1.385e-210	1174
20	24356888	rs11699305	0.285	T	C	0.001	0.002	0.79	4.859e-208	1.835e-211	1.383e-210	1176
20	23745039	rs6114262	0.057	T	G	-0.001	0.004	0.79	4.856e-208	1.833e-211	1.382e-210	1177
20	24708844	rs2424628	0.103	T	G	-0.001	0.003	0.79	4.849e-208	1.831e-211	1.38e-210	1178
20	23298695	rs2995726	0.42	A	G	-0.001	0.002	0.78	4.847e-208	1.83e-211	1.38e-210	1181.5
20	24239929	rs224788	0.371	C	G	0.001	0.002	0.82	4.847e-208	1.83e-211	1.38e-210	1181.5
20	24376297	rs6138287	0.36	A	G	-0.001	0.002	0.79	4.847e-208	1.83e-211	1.38e-210	1181.5
20	24395019	rs992575	0.33	A	T	0.001	0.002	0.79	4.847e-208	1.83e-211	1.38e-210	1181.5
20	24406058	rs6114714	0.389	A	G	-0.001	0.002	0.81	4.847e-208	1.83e-211	1.38e-210	1181.5
20	24642760	rs13041031	0.333	A	G	0.001	0.002	0.8	4.847e-208	1.83e-211	1.38e-210	1181.5
20	24431089	rs6114732	0.076	T	C	0.001	0.004	0.79	4.839e-208	1.827e-211	1.378e-210	1185
20	23731412	rs2070856	0.111	A	G	-0.001	0.003	0.8	4.831e-208	1.824e-211	1.375e-210	1189
20	24134917	rs6138224	0.05	A	G	-0.001	0.004	0.81	4.831e-208	1.824e-211	1.375e-210	1189
20	24367982	rs6049641	0.256	C	T	-0.001	0.002	0.8	4.831e-208	1.824e-211	1.375e-210	1189
20	24372765	rs4441547	0.301	A	G	0.001	0.002	0.82	4.831e-208	1.824e-211	1.375e-210	1189
20	24394770	rs13042428	0.285	G	A	0.001	0.002	0.81	4.831e-208	1.824e-211	1.375e-210	1189
20	24429493	rs6049699	0.297	C	T	0.001	0.002	0.79	4.831e-208	1.824e-211	1.375e-210	1189
20	24452407	rs2892183	0.401	T	A	0.001	0.003	0.79	4.831e-208	1.824e-211	1.375e-210	1189
20	24183803	rs6138232	0.05	G	A	-0.001	0.004	0.81	4.824e-208	1.821e-211	1.373e-210	1193
20	23990145	rs6049305	0.07	C	T	-0.001	0.004	0.81	4.823e-208	1.821e-211	1.373e-210	1194.5
20	23990900	rs6036607	0.07	G	T	-0.001	0.004	0.81	4.823e-208	1.821e-211	1.373e-210	1194.5
20	24557864	rs6083562	0.198	A	G	-0.001	0.003	0.82	4.819e-208	1.819e-211	1.372e-210	1196
20	24296964	rs6036731	0.072	T	C	0.001	0.004	0.8	4.817e-208	1.818e-211	1.371e-210	1197.5
20	24360226	rs6049637	0.256	G	A	-0.001	0.002	0.82	4.817e-208	1.818e-211	1.371e-210	1197.5
20	23990233	rs6049307	0.07	T	C	-0.001	0.004	0.82	4.816e-208	1.818e-211	1.371e-210	1199
20	24710425	rs13037286	0.106	G	A	-0.001	0.003	0.82	4.814e-208	1.817e-211	1.37e-210	1200
20	24702543	rs6049907	0.087	C	T	-0.001	0.004	0.83	4.807e-208	1.814e-211	1.368e-210	1201
20	24336795	rs6036746	0.202	T	C	0.001	0.002	0.81	4.806e-208	1.814e-211	1.368e-210	1202
20	24381705	rs16986536	0.1	T	A	0.001	0.003	0.82	4.804e-208	1.813e-211	1.367e-210	1203
20	24710251	rs13037383	0.118	A	G	0.001	0.003	0.83	4.797e-208	1.81e-211	1.365e-210	1204
20	24572437	rs11699136	0.188	A	C	-0.001	0.002	0.84	4.795e-208	1.81e-211	1.365e-210	1205
20	23988963	rs2379300	0.07	A	G	-0.001	0.004	0.84	4.794e-208	1.809e-211	1.365e-210	1206.5
20	23989652	rs3843776	0.07	A	G	-0.001	0.004	0.83	4.794e-208	1.809e-211	1.365e-210	1206.5
20	24001694	rs2379302	0.167	C	T	-0.001	0.003	0.84	4.792e-208	1.809e-211	1.364e-210	1209
20	24002243	rs7509621	0.167	A	G	-0.001	0.003	0.83	4.792e-208	1.809e-211	1.364e-210	1209
20	24005558	rs6036617	0.166	T	C	-0.001	0.003	0.83	4.792e-208	1.809e-211	1.364e-210	1209
20	23474010	rs3004100	0.471	A	G	0	0.002	0.85	4.789e-208	1.807e-211	1.363e-210	1213.5
20	23766891	rs6049121	0.347	A	C	0	0.002	0.85	4.789e-208	1.807e-211	1.363e-210	1213.5
20	23773482	rs4131746	0.346	A	G	0	0.002	0.85	4.789e-208	1.807e-211	1.363e-210	1213.5
20	23775819	rs6049129	0.347	C	T	0	0.002	0.84	4.789e-208	1.807e-211	1.363e-210	1213.5
20	24248344	rs224786	0.377	T	C	0	0.002	0.84	4.789e-208	1.807e-211	1.363e-210	1213.5
20	24262152	rs1102313	0.45	A	G	0	0.002	0.84	4.789e-208	1.807e-211	1.363e-210	1213.5
20	24361679	rs2206646	0.256	C	T	0	0.002	0.84	4.779e-208	1.803e-211	1.36e-210	1218.5
20	24364054	rs2050202	0.256	C	G	0	0.002	0.86	4.779e-208	1.803e-211	1.36e-210	1218.5
20	24375624	rs13045027	0.302	T	G	0	0.002	0.83	4.779e-208	1.803e-211	1.36e-210	1218.5
20	24413972	rs6036785	0.297	G	A	0	0.002	0.86	4.779e-208	1.803e-211	1.36e-210	1218.5
20	23988506	rs4390824	0.07	C	G	-0.001	0.004	0.86	4.774e-208	1.801e-211	1.359e-210	1221.5
20	23988782	rs2379298	0.07	A	G	-0.001	0.004	0.85	4.774e-208	1.801e-211	1.359e-210	1221.5
20	23692121	rs13044018	0.306	G	A	0	0.002	0.85	4.77e-208	1.8e-211	1.357e-210	1224.5
20	24165244	rs6049484	0.258	T	C	0	0.002	0.83	4.77e-208	1.8e-211	1.357e-210	1224.5
20	24227673	rs858059	0.377	A	G	0	0.002	0.85	4.77e-208	1.8e-211	1.357e-210	1224.5
20	24296203	rs8122936	0.379	G	C	0	0.002	0.85	4.77e-208	1.8e-211	1.357e-210	1224.5
20	23981505	rs6036602	0.07	T	G	-0.001	0.004	0.84	4.769e-208	1.8e-211	1.357e-210	1227.5
20	23988938	rs2379299	0.07	G	T	-0.001	0.004	0.84	4.769e-208	1.8e-211	1.357e-210	1227.5
20	24629794	rs11087473	0.212	A	G	0	0.002	0.87	4.763e-208	1.797e-211	1.355e-210	1229
20	23994285	rs6036610	0.07	A	G	-0.001	0.004	0.86	4.761e-208	1.796e-211	1.355e-210	1230
20	24001752	rs3843778	0.167	C	T	-0.001	0.003	0.85	4.76e-208	1.796e-211	1.355e-210	1231.5
20	24003250	rs3848801	0.167	C	T	-0.001	0.003	0.86	4.76e-208	1.796e-211	1.355e-210	1231.5
20	24703008	rs8117631	0.103	G	T	-0.001	0.003	0.86	4.758e-208	1.795e-211	1.354e-210	1233
20	24597880	rs11087472	0.185	T	C	0	0.002	0.85	4.756e-208	1.795e-211	1.353e-210	1234
20	23456406	rs1028524	0.469	T	G	0	0.002	0.89	4.75e-208	1.792e-211	1.352e-210	1235.5
20	23481705	rs2983298	0.474	C	T	0	0.002	0.87	4.75e-208	1.792e-211	1.352e-210	1235.5
20	24428237	rs7274643	0.099	A	G	-0.001	0.003	0.88	4.746e-208	1.791e-211	1.351e-210	1237
20	23375907	rs2424533	0.375	T	C	0	0.002	0.86	4.744e-208	1.79e-211	1.35e-210	1242
20	23389955	rs2424543	0.401	A	C	0	0.002	0.86	4.744e-208	1.79e-211	1.35e-210	1242
20	23428458	rs6083128	0.411	C	T	0	0.002	0.89	4.744e-208	1.79e-211	1.35e-210	1242
20	23750153	rs4300906	0.397	A	G	0	0.002	0.88	4.744e-208	1.79e-211	1.35e-210	1242
20	24250882	rs858057	0.454	A	G	0	0.002	0.86	4.744e-208	1.79e-211	1.35e-210	1242
20	24254854	rs858056	0.452	C	T	0	0.002	0.86	4.744e-208	1.79e-211	1.35e-210	1242
20	24423416	rs722834	0.298	A	G	0	0.002	0.89	4.744e-208	1.79e-211	1.35e-210	1242
20	24616186	rs4815292	0.391	T	G	0	0.002	0.86	4.744e-208	1.79e-211	1.35e-210	1242
20	24618280	rs4815293	0.391	A	G	0	0.002	0.87	4.744e-208	1.79e-211	1.35e-210	1242
20	24275589	rs6114610	0.038	T	A	0.001	0.004	0.87	4.742e-208	1.789e-211	1.349e-210	1247
20	24365854	rs6049640	0.256	T	C	0	0.002	0.87	4.738e-208	1.788e-211	1.348e-210	1250
20	24375753	rs6106862	0.374	A	G	0	0.002	0.89	4.738e-208	1.788e-211	1.348e-210	1250
20	24399085	rs11696513	0.296	T	C	0	0.002	0.88	4.738e-208	1.788e-211	1.348e-210	1250
20	24411255	rs6114720	0.298	C	T	0	0.002	0.9	4.738e-208	1.788e-211	1.348e-210	1250
20	24411312	rs13039397	0.298	C	T	0	0.002	0.88	4.738e-208	1.788e-211	1.348e-210	1250
20	24234917	rs6049550	0.065	G	A	0.001	0.004	0.89	4.729e-208	1.784e-211	1.346e-210	1253
20	24420634	rs2143505	0.298	C	T	0	0.002	0.89	4.726e-208	1.783e-211	1.345e-210	1255.5
20	24572893	rs13044561	0.188	G	C	0	0.002	0.91	4.726e-208	1.783e-211	1.345e-210	1255.5
20	24591936	rs11700002	0.186	A	G	0	0.002	0.9	4.726e-208	1.783e-211	1.345e-210	1255.5
20	24618814	rs11697115	0.192	G	A	0	0.002	0.9	4.726e-208	1.783e-211	1.345e-210	1255.5
20	24492129	rs6114748	0.05	G	A	0.001	0.004	0.9	4.724e-208	1.782e-211	1.344e-210	1258
20	24715431	rs2892218	0.104	G	C	0	0.003	0.91	4.718e-208	1.78e-211	1.342e-210	1259
20	23985173	rs7261741	0.069	G	A	0	0.004	0.92	4.715e-208	1.779e-211	1.341e-210	1260
20	24420729	rs2143506	0.298	C	T	0	0.002	0.94	4.712e-208	1.778e-211	1.341e-210	1262.5
20	24422253	rs6036792	0.298	T	G	0	0.002	0.91	4.712e-208	1.778e-211	1.341e-210	1262.5
20	24423937	rs926609	0.298	C	T	0	0.002	0.91	4.712e-208	1.778e-211	1.341e-210	1262.5
20	24522723	rs6138318	0.4	A	G	0	0.002	0.93	4.712e-208	1.778e-211	1.341e-210	1262.5
20	24228171	rs6083462	0.362	A	G	0	0.002	0.93	4.71e-208	1.777e-211	1.34e-210	1269.5
20	24390153	rs8124204	0.3	T	C	0	0.002	0.92	4.71e-208	1.777e-211	1.34e-210	1269.5
20	24407321	rs6049669	0.288	A	T	0	0.002	0.94	4.71e-208	1.777e-211	1.34e-210	1269.5
20	24409360	rs6036775	0.298	G	A	0	0.002	0.94	4.71e-208	1.777e-211	1.34e-210	1269.5
20	24409484	rs6036777	0.299	G	C	0	0.002	0.91	4.71e-208	1.777e-211	1.34e-210	1269.5
20	24413487	rs6049679	0.298	A	G	0	0.002	0.94	4.71e-208	1.777e-211	1.34e-210	1269.5
20	24415277	rs6049681	0.298	A	T	0	0.002	0.93	4.71e-208	1.777e-211	1.34e-210	1269.5
20	24420231	rs6049689	0.298	T	C	0	0.002	0.94	4.71e-208	1.777e-211	1.34e-210	1269.5
20	24421003	rs2206644	0.298	C	A	0	0.002	0.92	4.71e-208	1.777e-211	1.34e-210	1269.5
20	24421486	rs6049690	0.298	C	A	0	0.002	0.93	4.71e-208	1.777e-211	1.34e-210	1269.5
20	24615239	rs11699457	0.19	A	G	0	0.002	0.93	4.704e-208	1.774e-211	1.338e-210	1275
20	24578973	rs6049805	0.212	C	T	0	0.003	0.92	4.702e-208	1.773e-211	1.338e-210	1276
20	23860998	rs4295079	0.2	A	G	0	0.003	0.93	4.699e-208	1.773e-211	1.337e-210	1277
20	24426454	rs6114730	0.076	T	C	0	0.003	0.94	4.695e-208	1.771e-211	1.336e-210	1279.5
20	24464297	rs8118265	0.082	T	C	0	0.005	0.96	4.695e-208	1.771e-211	1.336e-210	1278
20	24713823	rs6049925	0.104	A	G	0	0.003	0.94	4.695e-208	1.771e-211	1.336e-210	1279.5
20	24717096	rs2424636	0.095	T	C	0	0.004	0.95	4.694e-208	1.77e-211	1.335e-210	1281
20	23392690	rs2424547	0.375	G	A	0	0.002	0.97	4.693e-208	1.77e-211	1.335e-210	1284
20	24405065	rs6049668	0.289	T	A	0	0.002	0.97	4.693e-208	1.77e-211	1.335e-210	1291
20	24406916	rs4141725	0.289	A	G	0	0.002	0.94	4.693e-208	1.77e-211	1.335e-210	1291
20	24407715	rs6049670	0.288	C	T	0	0.002	0.96	4.693e-208	1.77e-211	1.335e-210	1291
20	24408112	rs6049671	0.288	C	A	0	0.002	0.96	4.693e-208	1.77e-211	1.335e-210	1291
20	24408190	rs6114716	0.288	C	T	0	0.002	0.96	4.693e-208	1.77e-211	1.335e-210	1291
20	24408427	rs6036774	0.288	C	A	0	0.002	0.96	4.693e-208	1.77e-211	1.335e-210	1291
20	24408887	rs6049673	0.288	A	G	0	0.002	0.95	4.693e-208	1.77e-211	1.335e-210	1291
20	24410195	rs6114718	0.401	G	A	0	0.002	0.96	4.693e-208	1.77e-211	1.335e-210	1291
20	24415340	rs6036788	0.298	T	G	0	0.002	0.97	4.693e-208	1.77e-211	1.335e-210	1291
20	24424704	rs6036793	0.298	C	T	0	0.002	0.95	4.693e-208	1.77e-211	1.335e-210	1284
20	24425987	rs6049692	0.298	A	G	0	0.002	0.96	4.693e-208	1.77e-211	1.335e-210	1284
20	24426523	rs6049694	0.298	T	G	0	0.002	0.96	4.693e-208	1.77e-211	1.335e-210	1284
20	24427873	rs6036798	0.298	G	T	0	0.002	0.98	4.693e-208	1.77e-211	1.335e-210	1284
20	23953831	rs6076170	0.086	G	A	0	0.004	0.96	4.692e-208	1.77e-211	1.335e-210	1297
20	24134855	rs17249858	0.072	C	T	0	0.004	0.96	4.692e-208	1.77e-211	1.335e-210	1296
20	24234028	rs6049549	0.065	A	G	0	0.004	0.97	4.692e-208	1.77e-211	1.335e-210	1298.5
20	24568957	rs13041960	0.203	T	A	0	0.002	0.97	4.692e-208	1.77e-211	1.335e-210	1298.5
20	24585277	rs6036847	0.213	A	G	0	0.002	0.96	4.691e-208	1.769e-211	1.335e-210	1300
20	24545027	rs6076239	0.174	C	T	0	0.003	0.96	4.69e-208	1.769e-211	1.334e-210	1301
20	24232440	rs6036707	0.065	T	C	0	0.004	0.98	4.688e-208	1.768e-211	1.334e-210	1302
20	23382076	rs2424538	0.375	G	A	0	0.002	0.98	4.687e-208	1.768e-211	1.333e-210	1306.5
20	23426648	rs761724	0.355	T	C	0	0.002	0.99	4.687e-208	1.768e-211	1.333e-210	1306.5
20	23748134	rs6114270	0.395	A	G	0	0.002	0.98	4.687e-208	1.768e-211	1.333e-210	1306.5
20	24417427	rs6049686	0.298	C	A	0	0.002	0.99	4.687e-208	1.768e-211	1.333e-210	1306.5
20	24590006	rs11699265	0.185	T	C	0	0.002	0.99	4.687e-208	1.768e-211	1.333e-210	1306.5
20	24629071	rs11696125	0.212	T	G	0	0.003	0.99	4.687e-208	1.768e-211	1.333e-210	1306.5
20	24642930	rs13040961	0.333	G	A	0	0.002	0.99	4.687e-208	1.768e-211	1.333e-210	1306.5
20	24643043	rs13045365	0.333	A	G	0	0.002	0.99	4.687e-208	1.768e-211	1.333e-210	1306.5
